# Supplementary material for: Asynchronous life cycles contribute to reproductive isolation between two Alpine butterflies
Source: Evol Lett. 2023 Oct 7;7(6):436–46. doi: 10.1093/evlett/qrad046 (PMC10692998; doi:10.1093/evlett/qrad046)
Supplement: qrad046_suppl_Supplementary_Tables [file qrad046_suppl_supplementary_tables.xlsx]

## Sheet: Table S1
Table S1: Genital morphology. For each individual the ID, genotype status, sampling coordinates and date, sample site followed by the raw landmarks and the scores of the three leading PC axes for the latter are provided.
ID	Genotyped [Y/N]	Latitude [°N]	Longitude [°E]	Date	Site	LM_x1	LM_y1	LM_x2	LM_y2	LM_x3	LM_y3	LM_x4	LM_y4	LM_x5	LM_y5	v_t1	v_t2	v_t3	t3_t1	t3_t2	t2_t1	v_tg	PC1	PC2	PC3
x0909	N	46.9371	8.63612	27.07.2018	CZE	531	461	672	516	692	527	704	531	1039	688	3.67638	3.19771	2.98143	1.23309	1.07254	1.14969	3.26046	0.609599	-0.00626587	0.070353
x0929	N	46.9387	8.63882	27.07.2018	CZE	589	658	741	623	770	621	801	621	1147	589	3.60468	3.04342	2.61263	1.37971	1.16489	1.18442	3.03485	0.242587	-0.272966	-0.132297
x0931	N	46.9389	8.63879	27.07.2018	CZE	584	751	648	596	665	578	684	557	872	266	3.36367	2.95285	2.58441	1.30152	1.14256	1.13913	2.9346	-0.0113249	-0.129849	-0.103886
x0932	N	46.9388	8.63885	27.07.2018	CZE	456	460	646	526	669	536	690	546	1027	620	2.94821	2.62209	2.3786	1.23947	1.10237	1.12437	2.62939	-0.657445	-0.0791344	-0.0478111
x0934	N	46.9388	8.6387	27.07.2018	CZE	1024	362	892	343	872	347	839	350	429	436	4.49597	3.92556	3.2342	1.39013	1.21377	1.1453	3.81698	1.84005	-0.152301	-0.218025
x0938	N	46.9378	8.63779	27.07.2018	CZE	914	641	1016	553	1027	549	1039	543	1424	412	4.14991	3.83661	3.51968	1.17906	1.09004	1.08166	3.8188	1.69035	0.26279	0.0550114
x0940	N	46.9385	8.63881	27.07.2018	CZE	650	445	766	380	787	375	812	368	1178	238	4.26508	3.6863	3.1618	1.34894	1.16589	1.15701	3.65092	1.47183	-0.12966	-0.112176
x0946	N	46.9385	8.63921	27.07.2018	CZE	689	314	862	330	886	339	894	346	1217	609	3.48122	3.04573	2.91505	1.19422	1.04483	1.14298	3.13046	0.325739	0.0370739	0.118804
x0948	N	46.9384	8.63874	27.07.2018	CZE	552	488	696	526	718	539	727	549	993	800	3.62727	3.11076	2.9149	1.24439	1.0672	1.16604	3.1923	0.478457	-0.0527841	0.0800995
x1002	N	46.9373	8.6403	27.07.2018	CZE	955	514	808	564	795	572	783	582	500	829	3.56409	3.25169	2.99209	1.19117	1.08676	1.09607	3.2533	0.566736	0.122161	0.0243397
x1005	N	46.9373	8.64009	27.07.2018	CZE	694	420	815	619	824	625	834	631	1124	815	2.50704	2.40536	2.30584	1.08726	1.04316	1.04227	2.40359	-1.17672	0.155326	0.0313013
x1021	N	46.9378	8.63929	27.07.2018	CZE	437	568	608	505	632	501	642	499	1044	433	3.41223	3.01583	2.87485	1.18693	1.04904	1.13144	3.08507	0.231035	0.0541646	0.102326
x1050	N	46.938	8.63836	27.07.2018	CZE	505	466	701	434	709	433	714	433	1048	381	2.7675	2.65961	2.59755	1.06543	1.02389	1.04057	2.67306	-0.649481	0.247204	0.0959957
x1061	N	46.9386	8.63917	27.07.2018	CZE	466	447	615	503	629	519	644	525	911	818	3.63979	3.25133	2.9812	1.22091	1.09061	1.11948	3.26993	0.617623	0.051795	0.0229754
x1062	N	46.9386	8.63917	27.07.2018	CZE	579	405	725	481	738	492	750	507	1057	715	3.46133	3.14337	2.86134	1.20969	1.09857	1.10115	3.13727	0.344391	0.0695112	-0.00894891
x1072	N	46.9387	8.63925	27.07.2018	CZE	469	512	594	452	620	437	625	434	945	232	3.9829	3.27548	3.16631	1.2579	1.03448	1.21598	3.43967	0.994588	-0.103383	0.192975
x1073	N	46.9387	8.63948	27.07.2018	CZE	911	496	1024	635	1025	653	1027	664	1190	998	3.20605	2.96007	2.81314	1.13967	1.05223	1.0831	2.986	0.00406718	0.161617	0.0749194
x1075	N	46.9387	8.63926	27.07.2018	CZE	511	499	631	544	637	554	644	558	979	814	4.40181	4.10337	3.87724	1.13529	1.05832	1.07273	4.11777	2.25783	0.407165	0.159309
x1093	N	46.9386	8.63917	27.07.2018	CZE	800	706	917	620	925	607	935	598	1206	346	3.73688	3.40296	3.13863	1.19061	1.08422	1.09813	3.40934	0.879072	0.147684	0.042731
x1099	N	46.9381	8.63918	27.07.2018	CZE	648	398	748	535	749	547	754	552	846	911	3.24197	3.05482	2.94127	1.10223	1.0386	1.06126	3.07475	0.164093	0.260338	0.108656
x1100	N	46.9386	8.63917	27.07.2018	CZE	851	576	604	678	584	697	577	713	393	964	2.2462	2.04769	1.95944	1.14635	1.04504	1.09694	2.0786	-1.80157	-0.0366193	0.00585833
x1320	N	46.9352	8.63163	04.08.2019	CZE	565	537	846	559	854	569	864	577	1167	649	2.17246	2.10592	2.02984	1.07026	1.03748	1.0316	2.10165	-1.78249	0.117429	0.0114513
x1351	N	46.935	8.63168	17.07.2019	CZE	817	517	910	501	912	501	919	505	1189	628	4.11383	4.02964	3.77989	1.08835	1.06607	1.02089	3.9705	1.9351	0.538881	0.109534
x1352	N	46.935	8.63168	17.07.2019	CZE	655	615	833	691	839	705	848	712	994	810	2.02062	1.90929	1.81053	1.11604	1.05455	1.05831	1.91033	-2.14797	-0.00122316	-0.0314225
x1353	N	46.935	8.63168	17.07.2019	CZE	565	513	738	553	744	557	750	559	947	619	2.23263	2.15069	2.07957	1.0736	1.0342	1.0381	2.15254	-1.67962	0.11901	0.0232458
x1355	N	46.9348	8.63237	17.07.2019	CZE	720	372	836	394	848	404	857	415	1045	577	3.25451	2.91234	2.67605	1.21616	1.0883	1.11749	2.93208	-0.0665181	0.00619928	0.00128759
x1356	N	46.9349	8.63204	17.07.2019	CZE	767	302	958	334	958	339	964	340	1160	397	2.08776	2.07822	2.01523	1.03599	1.03126	1.00459	2.06004	-1.87506	0.173419	0.0143593
x1357	N	46.9346	8.63213	17.07.2019	CZE	373	415	548	421	557	433	561	443	753	508	2.2342	2.11607	2.05823	1.0855	1.0281	1.05583	2.13597	-1.71152	0.0837775	0.0351539
x1358	N	46.9346	8.63228	17.07.2019	CZE	562	600	727	696	741	711	746	719	897	891	2.32453	2.1068	2.02503	1.1479	1.04038	1.10334	2.14529	-1.66682	-0.0318856	0.0215981
x1360	N	46.9344	8.63243	17.07.2019	CZE	854	295	987	237	1016	247	1022	253	1250	235	2.76037	2.37048	2.31286	1.19348	1.02491	1.16448	2.47194	-0.999171	-0.0908145	0.0946065
x1361	N	46.9348	8.63241	17.07.2019	CZE	562	278	719	276	736	296	746	304	941	356	2.46441	2.21201	2.08227	1.18352	1.06231	1.1141	2.24658	-1.457	-0.0649233	-0.00646412
x1362	N	46.9346	8.63249	17.07.2019	CZE	738	526	939	502	957	517	962	520	1154	524	2.05508	1.89796	1.8565	1.10696	1.02233	1.08278	1.93437	-2.10334	-0.00871307	0.0280518
x1363	N	46.9346	8.63249	17.07.2019	CZE	660	571	808	591	821	603	825	610	1021	707	2.58306	2.3501	2.27529	1.13527	1.03288	1.09913	2.39778	-1.17026	0.035058	0.0602365
x1364	N	46.9346	8.63262	17.07.2019	CZE	808	436	1010	454	1015	457	1024	461	1193	455	1.90073	1.85266	1.77274	1.0722	1.04508	1.02595	1.84062	-2.2993	0.0595164	-0.0266029
x1365	N	46.9344	8.63262	17.07.2019	CZE	600	394	812	322	816	323	823	323	1002	222	1.95295	1.92308	1.86835	1.04528	1.02929	1.01553	1.91421	-2.16106	0.116045	0.00509935
x1366	N	46.9344	8.63262	17.07.2019	CZE	527	572	659	540	699	557	707	559	920	579	2.89392	2.27661	2.17801	1.3287	1.04527	1.27116	2.41783	-1.0371	-0.365172	0.0678794
x1367	N	46.9345	8.63259	17.07.2019	CZE	543	387	741	444	761	454	767	448	920	503	1.91439	1.72953	1.69903	1.12675	1.01795	1.10688	1.77623	-2.40904	-0.0822936	0.0212679
x1368	N	46.9345	8.63259	17.07.2019	CZE	563	391	700	315	712	315	718	315	967	262	2.70696	2.5355	2.45668	1.10188	1.03208	1.06763	2.56276	-0.854327	0.144115	0.0730827
x1369	N	46.9345	8.6327	17.07.2019	CZE	817	401	962	406	990	417	1010	431	1191	515	2.69487	2.25044	2.00181	1.34622	1.12421	1.19748	2.28408	-1.3041	-0.323505	-0.0982552
x1370	N	46.9345	8.63284	17.07.2019	CZE	803	514	918	488	934	490	956	492	1197	515	3.34175	2.9584	2.54896	1.31103	1.16063	1.12958	2.91533	-0.0447415	-0.132436	-0.142842
x1371	N	46.9345	8.63287	17.07.2019	CZE	645	409	790	405	797	409	815	417	1032	447	2.68078	2.5583	2.28489	1.17326	1.11966	1.04788	2.49795	-0.954656	0.0641022	-0.104257
x1372	N	46.9346	8.63281	17.07.2019	CZE	631	547	718	513	735	513	757	515	1011	593	4.09789	3.49832	2.94442	1.39175	1.18812	1.17139	3.45465	1.09946	-0.230102	-0.165233
x1373	N	46.9345	8.63318	17.07.2019	CZE	785	425	881	379	907	384	933	395	1136	451	3.3063	2.73464	2.33072	1.41857	1.1733	1.20904	2.74794	-0.338056	-0.374359	-0.157214
x1374	N	46.9346	8.63318	17.07.2019	CZE	1011	513	1158	472	1185	479	1194	481	1406	487	2.59389	2.2328	2.13081	1.21733	1.04787	1.16172	2.30491	-1.31925	-0.141677	0.0332505
x1376	N	46.9348	8.63389	17.07.2019	CZE	884	775	1043	815	1060	828	1066	833	1243	900	2.31857	2.06814	1.99007	1.16507	1.03923	1.12109	2.11738	-1.71587	-0.0733201	0.0234984
x1377	N	46.9348	8.63379	17.07.2019	CZE	841	548	1010	514	1032	525	1046	527	1314	536	2.74472	2.45947	2.29604	1.19541	1.07118	1.11598	2.48871	-0.963438	-0.039306	-0.0011275
x1378	N	46.9346	8.63398	17.07.2019	CZE	837	548	928	528	948	530	968	535	1228	642	4.31611	3.57617	3.05477	1.41291	1.17068	1.20691	3.58113	1.37571	-0.297637	-0.111379
x1379	N	46.9346	8.63398	17.07.2019	CZE	740	836	889	806	899	812	908	817	1119	845	2.49429	2.35761	2.24229	1.11238	1.05143	1.05797	2.36172	-1.252	0.0986004	0.0144954
x1380	N	46.9348	8.63388	17.07.2019	CZE	652	531	772	516	791	517	803	518	1041	545	3.21872	2.78628	2.56833	1.25324	1.08486	1.1552	2.83336	-0.238607	-0.101742	0.00887475
x1381	N	46.9347	8.63385	17.07.2019	CZE	878	435	1007	398	1031	408	1050	416	1264	442	2.87675	2.4849	2.23098	1.28945	1.11381	1.15769	2.50949	-0.881978	-0.192322	-0.0714367
x1382	N	46.9347	8.63385	17.07.2019	CZE	828	354	964	334	970	337	977	342	1192	355	2.648	2.54522	2.43508	1.08744	1.04523	1.04038	2.54071	-0.905205	0.187949	0.0396211
x1384	N	46.937	8.63555	17.07.2019	CZE	1153	769	1302	709	1309	710	1324	717	1535	746	2.38249	2.29453	2.14115	1.11271	1.07163	1.03833	2.26989	-1.43508	0.0989961	-0.0338661
x1385	N	46.9369	8.63591	17.07.2019	CZE	1030	274	1157	281	1168	283	1178	289	1405	359	3.02307	2.78042	2.58482	1.16955	1.07567	1.08727	2.78524	-0.380908	0.0780917	0.00910389
x1386	N	46.9367	8.63707	17.07.2019	CZE	1014	609	1094	600	1109	602	1171	614	1364	723	4.57238	3.86424	2.34338	1.95119	1.649	1.18326	3.32436	1.29314	-0.914188	-1.02019
x1392	N	46.9383	8.6394	17.07.2019	CZE	983	517	1160	543	1175	550	1187	553	1376	563	2.21176	2.03107	1.91011	1.15793	1.06333	1.08897	2.04374	-1.86637	-0.0483356	-0.0298918
x1394	N	46.9387	8.63914	17.07.2019	CZE	692	570	812	575	826	583	838	590	1053	774	3.45244	3.07996	2.81381	1.22696	1.09459	1.12094	3.09596	0.269958	0.0137647	0.00137725
x1395	N	46.9387	8.63914	17.07.2019	CZE	967	426	1082	407	1087	408	1098	410	1277	404	2.66629	2.56118	2.35486	1.13225	1.08761	1.04104	2.52108	-0.925239	0.126462	-0.0440633
x1397	N	46.9349	8.63382	17.07.2019	CZE	679	438	821	463	827	468	834	473	1013	539	2.42008	2.31069	2.19592	1.10208	1.05227	1.04734	2.3057	-1.36595	0.110167	0.00611584
x1398	N	46.9346	8.63357	17.07.2019	CZE	564	612	638	570	673	566	706	560	997	512	5.22279	3.75625	2.93871	1.77723	1.27819	1.39043	3.76745	2.07478	-1.04216	-0.281291
x1400	N	46.9346	8.63357	17.07.2019	CZE	697	729	822	691	847	696	857	699	1067	751	2.83703	2.41331	2.27691	1.246	1.05991	1.17558	2.48999	-0.934597	-0.162989	0.0312602
x1550	N	46.9387	8.63907	04.08.2019	CZE	683	600	920	625	937	644	941	656	1251	776	2.4952	2.30676	2.25237	1.10781	1.02415	1.08169	2.34926	-1.2787	0.0769016	0.0688441
x1552	N	46.9387	8.63899	04.08.2019	CZE	612	688	835	722	861	735	869	741	1220	855	2.79513	2.48826	2.40281	1.16327	1.03556	1.12333	2.55197	-0.847535	0.00333944	0.0753412
x1553	N	46.9387	8.63909	04.08.2019	CZE	406	505	602	491	680	503	688	508	1047	513	3.26235	2.33954	2.2731	1.4352	1.02923	1.39444	2.557	-0.672723	-0.603866	0.136613
x1554	N	46.9387	8.63909	04.08.2019	CZE	494	307	692	378	724	406	751	433	999	610	2.79981	2.35193	2.05756	1.36074	1.14307	1.19043	2.36764	-1.12753	-0.323532	-0.126786
x1555	N	46.9387	8.63894	04.08.2019	CZE	640	544	889	730	893	732	898	738	1178	933	2.1361	2.10627	2.05669	1.03861	1.0241	1.01417	2.09918	-1.79655	0.170877	0.0323868
x1556	N	46.9388	8.63912	04.08.2019	CZE	585	643	838	697	857	711	861	716	1157	805	2.29803	2.1204	2.08237	1.10357	1.01826	1.08378	2.1634	-1.647	0.0416245	0.0602446
x1557	N	46.9387	8.63927	04.08.2019	CZE	565	441	707	439	753	459	813	490	1124	744	4.47729	3.36672	2.51524	1.78007	1.33853	1.32987	3.27953	1.02883	-0.935362	-0.424584
x1558	N	46.9388	8.63924	04.08.2019	CZE	622	665	812	673	819	677	831	684	1226	703	3.18241	3.06637	2.88377	1.10356	1.06332	1.03784	3.03978	0.0940783	0.280446	0.045023
x1559	N	46.9388	8.63924	04.08.2019	CZE	360	569	517	533	580	543	638	582	989	708	3.99924	2.90783	2.31465	1.7278	1.25627	1.37533	2.9422	0.269158	-0.917977	-0.266274
x1560	N	46.9388	8.63924	04.08.2019	CZE	565	697	740	683	760	687	815	708	1223	772	3.77229	3.39175	2.64648	1.4254	1.28161	1.1122	3.20378	0.61252	-0.215883	-0.3768
x1588	N	46.9389	8.63937	04.08.2019	CZE	599	646	815	589	819	592	838	598	1203	581	2.71935	2.6817	2.49203	1.09122	1.07611	1.01404	2.62802	-0.730004	0.233032	-0.0194265
x1589	N	46.9389	8.63937	04.08.2019	CZE	636	356	876	316	894	327	916	345	1251	435	2.5484	2.38827	2.21277	1.15168	1.07931	1.06705	2.37841	-1.20578	0.0451275	-0.0343473
x1590	N	46.9389	8.63937	04.08.2019	CZE	522	590	761	587	774	592	783	597	1163	693	2.7162	2.5762	2.48655	1.09236	1.03605	1.05434	2.5899	-0.804283	0.177048	0.0653148
x1591	N	46.9388	8.63946	04.08.2019	CZE	612	426	827	378	874	388	901	396	1273	440	3.00122	2.49734	2.27548	1.31894	1.0975	1.20177	2.56016	-0.756907	-0.268301	-0.0288208
x1592	N	46.9387	8.63903	04.08.2019	CZE	653	336	836	303	863	310	880	313	1278	334	3.36111	2.95365	2.73929	1.227	1.07825	1.13795	2.9981	0.0758266	-0.0226545	0.0324476
x1593	N	46.9387	8.63903	04.08.2019	CZE	557	468	808	546	825	557	836	567	1145	653	2.34521	2.18284	2.08218	1.12633	1.04835	1.07438	2.19844	-1.56973	0.0315424	0.00795954
x1594	N	46.9387	8.63913	04.08.2019	CZE	445	663	624	599	649	604	669	612	1014	632	2.99764	2.68338	2.48047	1.2085	1.0818	1.11711	2.70732	-0.520964	-0.0202449	-0.00339279
x1595	N	46.9388	8.63952	04.08.2019	CZE	470	682	678	539	686	537	697	534	985	378	2.36924	2.29874	2.20688	1.07357	1.04163	1.03067	2.2898	-1.40741	0.158344	0.0215618
x1597	N	46.9388	8.63933	04.08.2019	CZE	684	368	830	328	845	330	870	334	1335	429	4.31926	3.95259	3.45803	1.24905	1.14302	1.09277	3.87995	1.85845	0.146388	-0.0680336
x1598	N	46.9387	8.63932	04.08.2019	CZE	580	640	781	608	809	612	831	620	1189	668	2.99533	2.64252	2.42118	1.23713	1.09142	1.13351	2.66731	-0.583808	-0.0808527	-0.0220215
x1600	N	46.9384	8.63884	04.08.2019	CZE	782	527	969	578	990	592	1012	607	1320	779	3.06503	2.72621	2.43965	1.25634	1.11746	1.12428	2.72099	-0.46628	-0.0858071	-0.0706767
x1601	N	46.9384	8.63883	04.08.2019	CZE	519	593	834	593	841	598	846	601	1139	590	1.96828	1.92526	1.89548	1.03841	1.01571	1.02235	1.92931	-2.13304	0.121182	0.0306497
x1651	N	46.9381	8.6389	04.08.2019	CZE	591	375	779	419	815	441	823	446	1162	656	3.29603	2.72523	2.62301	1.25658	1.03897	1.20945	2.85401	-0.189898	-0.16566	0.117008
x1653	N	46.9387	8.63903	04.08.2019	CZE	407	595	512	703	514	705	521	712	812	1020	3.89746	3.82563	3.59381	1.08449	1.0645	1.01878	3.76776	1.53201	0.501821	0.0967257
x1654	N	46.9387	8.63881	04.08.2019	CZE	704	419	893	442	899	446	909	452	1263	653	3.18287	3.07833	2.91853	1.09057	1.05475	1.03396	3.05639	0.121364	0.307794	0.0644681
x1655	N	46.9386	8.63926	04.08.2019	CZE	604	549	777	560	793	566	806	571	1190	695	3.4838	3.18246	2.9721	1.17217	1.07078	1.09469	3.19976	0.449377	0.141543	0.0555138
x1656	N	46.9379	8.63897	04.08.2019	CZE	586	386	765	502	771	508	776	517	1061	764	2.84599	2.73932	2.63039	1.08197	1.04142	1.03894	2.73593	-0.518564	0.241097	0.0653164
x2544	N	46.9386	8.63904	15.08.2020	CZE	265	379	394	300	406	299	415	294	784	355	3.43466	3.20487	3.01349	1.13976	1.06351	1.0717	3.20889	0.449797	0.220028	0.0670454
x2545	N	46.9387	8.63899	15.08.2020	CZE	311	383	413	377	422	381	433	381	822	466	5.0667	4.66318	4.24285	1.19417	1.09907	1.08653	4.63403	3.33255	0.376691	0.0910514
x2548	N	46.9388	8.63899	15.08.2020	CZE	362	253	503	276	533	285	541	289	856	432	3.67785	3.02026	2.87774	1.27803	1.04953	1.21772	3.15661	0.43441	-0.167917	0.128111
x2367	N	46.9348	8.63381	29.07.2021	CZE	302	381	546	400	561	407	577	412	825	444	2.15242	2.02373	1.90351	1.13076	1.06316	1.06359	2.02167	-1.92057	0.00108	-0.0352997
x2678	N	46.9346	8.63368	29.07.2021	CZE	278	457	426	451	446	463	468	475	777	595	3.49531	3.07977	2.71275	1.28847	1.13529	1.13493	3.06761	0.245169	-0.0900164	-0.0827018
x2679	N	46.9348	8.63354	29.07.2021	CZE	358	350	451	258	558	244	577	244	844	176	3.94605	2.28054	2.12166	1.85989	1.07489	1.73031	2.60077	-0.305323	-1.40802	0.110379
x2680	N	46.9346	8.6334	29.07.2021	CZE	332	666	502	607	513	608	530	611	785	589	2.55351	2.41757	2.23603	1.14198	1.08119	1.05623	2.39607	-1.17104	0.071964	-0.0383309
x2681	N	46.9347	8.63375	29.07.2021	CZE	335	355	567	372	610	419	615	425	843	523	2.30012	1.89503	1.85387	1.24071	1.0222	1.21377	2.00308	-1.91736	-0.25826	0.0535627
x2682	N	46.9347	8.63377	29.07.2021	CZE	625	397	490	380	462	384	452	385	102	427	3.85004	3.20369	3.02083	1.2745	1.06053	1.20175	3.3235	0.765883	-0.123314	0.116235
x2683	N	46.9347	8.63379	29.07.2021	CZE	528	270	303	333	303	355	297	364	95	471	2.0431	1.98477	1.91416	1.06736	1.03689	1.02939	1.98159	-2.02431	0.0945209	0.000560946
x2684	N	46.9347	8.63379	29.07.2021	CZE	653	423	508	403	486	403	471	403	128	459	3.59515	3.12874	2.87409	1.25089	1.0886	1.14908	3.17243	0.442362	-0.0430915	0.0271804
x2685	N	46.9345	8.63401	29.07.2021	CZE	695	356	530	406	522	412	516	416	216	546	2.98886	2.83388	2.72955	1.095	1.03822	1.05469	2.84702	-0.291981	0.229409	0.0859445
x2686	N	46.935	8.63379	29.07.2021	CZE	708	344	501	358	487	369	474	377	202	450	2.49181	2.32447	2.18768	1.13902	1.06252	1.07199	2.32909	-1.30581	0.0453138	-0.00652204
x2687	N	46.9364	8.63651	29.07.2021	CZE	234	198	359	169	401	172	462	197	764	271	4.1693	3.16548	2.34649	1.77683	1.34903	1.31711	3.06882	0.574781	-0.906105	-0.446306
x2688	N	46.9374	8.63813	29.07.2021	CZE	313	295	506	306	521	315	530	319	794	368	2.51668	2.32824	2.22838	1.12938	1.04481	1.08094	2.35239	-1.26202	0.0522356	0.0300743
x2689	N	46.9384	8.63916	29.07.2021	CZE	733	391	635	367	599	371	579	375	221	421	5.08324	3.78552	3.31255	1.53454	1.14278	1.34281	3.9388	2.224	-0.646709	0.0149345
x2690	N	46.9347	8.63355	29.07.2021	CZE	317	336	537	263	549	267	557	269	824	245	2.22223	2.12814	2.06722	1.07499	1.02947	1.04421	2.13773	-1.70897	0.107943	0.0312117
x2691	N	46.9347	8.63355	29.07.2021	CZE	720	292	587	238	560	238	530	241	183	343	3.75784	3.19433	2.74197	1.37049	1.16498	1.17641	3.18241	0.531511	-0.236161	-0.127238
x2692	N	46.9346	8.63401	29.07.2021	CZE	624	257	445	256	372	290	345	309	110	368	2.93766	2.06904	1.85286	1.58548	1.11667	1.41982	2.20651	-1.33071	-0.790812	-0.0566002
x2695	N	46.9349	8.63444	29.07.2021	CZE	251	618	417	527	451	526	460	526	776	469	2.88281	2.47897	2.38987	1.20626	1.03728	1.1629	2.56866	-0.793872	-0.0899242	0.0808567
x2833	N	46.9348	8.63354	29.07.2021	CZE	808	170	706	176	690	179	671	189	390	382	4.58705	3.96043	3.38864	1.35365	1.16873	1.15822	3.92081	2.02189	-0.10787	-0.105906
x2834	N	46.9348	8.63354	29.07.2021	CZE	242	242	476	325	481	331	487	339	696	482	2.06833	2.01359	1.94887	1.0613	1.03321	1.02718	2.00929	-1.96807	0.110201	0.0093648
x2835	N	46.9348	8.63342	29.07.2021	CZE	660	314	560	273	546	271	538	270	162	239	4.65972	4.13342	3.88317	1.19998	1.06444	1.12733	4.20199	2.47509	0.224545	0.167685
x2836	N	46.9348	8.63342	29.07.2021	CZE	309	344	463	324	486	334	523	354	822	516	3.48416	3.05201	2.52559	1.37954	1.20843	1.1416	2.97634	0.111118	-0.224258	-0.230433
x2837	N	46.9348	8.63342	29.07.2021	CZE	157	444	399	432	411	438	418	442	702	453	2.24961	2.14536	2.08835	1.07722	1.0273	1.04859	2.15938	-1.66499	0.105956	0.0380014
x2838	N	46.9388	8.63934	29.07.2021	CZE	758	542	477	507	458	511	452	512	169	496	2.08635	1.95888	1.92149	1.0858	1.01946	1.06507	1.98657	-2.00461	0.0420261	0.0362283
x2839	N	46.9388	8.63934	29.07.2021	CZE	587	593	466	550	452	550	435	552	95	531	3.86168	3.50001	3.14986	1.22598	1.11116	1.10333	3.48149	1.04339	0.100755	-0.0128415
x2840	N	46.9388	8.63934	29.07.2021	CZE	157	332	250	276	283	275	298	276	715	253	5.19133	4.07514	3.71466	1.39752	1.09704	1.2739	4.25124	2.7353	-0.323578	0.132049
x2841	N	46.9384	8.63916	29.07.2021	CZE	634	328	364	283	356	281	349	278	112	252	1.92713	1.87094	1.82305	1.0571	1.02627	1.03003	1.87276	-2.23967	0.0797487	0.00799622
x2842	N	46.9384	8.63916	29.07.2021	CZE	163	510	288	470	309	474	326	481	719	588	4.27787	3.73368	3.39119	1.26146	1.10099	1.14575	3.77213	1.64799	0.0311561	0.0437608
x2843	N	46.9383	8.63905	29.07.2021	CZE	668	518	531	450	508	448	491	452	171	455	3.27548	2.86859	2.65201	1.23509	1.08167	1.14184	2.91246	-0.0933493	-0.0510608	0.0189617
x2844	N	46.9387	8.6393	29.07.2021	CZE	385	528	503	499	518	498	535	496	890	526	4.15602	3.70396	3.2926	1.26223	1.12494	1.12205	3.6844	1.47817	0.0520552	-0.0264782
x2845	N	46.9388	8.63908	29.07.2021	CZE	739	465	536	482	526	484	519	488	258	556	2.40308	2.28918	2.21309	1.08585	1.03439	1.04975	2.29924	-1.38397	0.125891	0.03919
x2846	N	46.9388	8.63906	29.07.2021	CZE	682	513	554	449	534	447	519	448	179	418	3.57696	3.15887	2.91706	1.22622	1.08289	1.13235	3.19693	0.473765	0.0160496	0.0375246
x2847	N	46.9388	8.63906	29.07.2021	CZE	683	479	557	420	538	417	527	416	199	352	3.59654	3.17304	2.97422	1.20924	1.06685	1.13347	3.22859	0.529676	0.043536	0.0763444
x2848	N	46.9389	8.63954	29.07.2021	CZE	358	299	570	381	580	390	587	399	815	524	2.24097	2.12309	2.03851	1.09932	1.04149	1.05552	2.1313	-1.71332	0.067219	0.0108766
x2849	N	46.9388	8.63952	29.07.2021	CZE	423	563	598	464	675	480	684	485	952	489	2.65664	2.01326	1.96086	1.35483	1.02672	1.31958	2.17876	-1.51028	-0.458362	0.0813975
x2850	N	46.9382	8.63877	29.07.2021	CZE	256	248	519	295	523	297	528	300	791	319	2.02005	1.98811	1.94886	1.03653	1.02014	1.01607	1.98527	-2.02272	0.143046	0.0280073
x2852	N	46.9389	8.6396	29.07.2021	CZE	192	226	456	243	468	249	484	252	721	315	2.02775	1.93689	1.82986	1.10814	1.05849	1.04691	1.9282	-2.1142	0.0216037	-0.0379242
x2853	N	46.9348	8.63671	29.07.2021	CZE	705	475	452	509	429	514	415	515	194	557	2.02738	1.85669	1.76787	1.14679	1.05024	1.09193	1.87795	-2.20069	-0.0706019	-0.0226863
x2854	N	46.9348	8.63693	29.07.2021	CZE	307	452	458	426	565	466	574	473	817	500	3.34321	1.98256	1.91265	1.74795	1.03655	1.68631	2.27311	-1.06319	-1.20292	0.13035
x2855	N	46.9344	8.6366	29.07.2021	CZE	724	219	529	253	526	263	521	272	298	433	2.40844	2.35039	2.27226	1.05993	1.03439	1.02469	2.3437	-1.30707	0.193945	0.0391931
x2859	N	46.9348	8.63683	29.07.2021	CZE	446	375	638	384	645	387	648	388	948	418	2.62128	2.52726	2.4891	1.0531	1.01533	1.0372	2.54475	-0.908628	0.237336	0.0994758
x2860	N	46.9348	8.63652	29.07.2021	CZE	351	362	517	333	539	338	560	341	827	423	2.84779	2.53207	2.28463	1.2465	1.10831	1.12469	2.53535	-0.844768	-0.10228	-0.0656372
x2864	N	46.9347	8.63685	29.07.2021	CZE	220	380	381	453	397	469	402	475	675	642	2.97009	2.65017	2.55741	1.16136	1.03627	1.12071	2.71554	-0.521893	0.0376548	0.0902982
x0891	N	46.8864	8.57839	24.07.2018	CZW	621	570	759	494	775	486	787	483	1183	356	3.81713	3.42815	3.20871	1.18962	1.06839	1.11347	3.46702	0.995648	0.138231	0.0886844
x0892	N	46.8864	8.57839	24.07.2018	CZW	726	532	601	552	590	557	574	562	218	826	4.63656	4.24462	3.78837	1.22389	1.12043	1.09234	4.19489	2.47578	0.23912	0.00610792
x0893	N	46.8861	8.57863	24.07.2018	CZW	1095	447	887	541	870	542	850	536	522	463	2.51134	2.34703	2.19908	1.14199	1.06728	1.07001	2.34677	-1.26969	0.0473726	-0.0141236
x0894	N	46.8861	8.57894	24.07.2018	CZW	1138	523	975	572	971	576	951	595	643	893	3.6309	3.52723	3.08411	1.17729	1.14368	1.02939	3.39875	0.84855	0.261742	-0.11227
x0895	N	46.8861	8.57898	24.07.2018	CZW	757	440	889	548	909	565	917	573	1185	877	3.58647	3.10818	2.93992	1.21992	1.05723	1.15388	3.18912	0.45963	-0.00362549	0.0992885
x0896	N	46.8857	8.5791	24.07.2018	CZW	601	712	606	578	612	557	624	541	751	132	4.46766	3.85535	3.47214	1.28672	1.11037	1.15882	3.89309	1.91443	-0.0106122	0.0336661
x0897	N	46.8865	8.57448	24.07.2018	CZW	827	607	1009	523	1029	517	1076	502	1355	433	2.77343	2.51391	2.05723	1.34814	1.22199	1.10323	2.41095	-1.04368	-0.210478	-0.276553
x0898	N	46.8865	8.57453	24.07.2018	CZW	779	522	914	477	936	478	959	479	1343	519	3.96344	3.45913	3.04762	1.3005	1.13503	1.14579	3.45233	1.03406	-0.0694522	-0.0567054
x0900	N	46.8899	8.58078	24.07.2018	CZW	927	463	879	648	848	686	831	704	599	957	3.10254	2.50645	2.2858	1.35731	1.09653	1.23782	2.59227	-0.669548	-0.348788	-0.0175489
x0901	N	46.8902	8.58078	24.07.2018	CZW	470	620	669	519	681	514	687	506	1000	300	2.77425	2.62192	2.52573	1.0984	1.03809	1.0581	2.63679	-0.708187	0.175161	0.0665139
x0958	N	46.8893	8.566	25.07.2018	CZW	635	355	723	473	732	485	743	505	914	818	3.6723	3.33269	2.92458	1.25567	1.13955	1.1019	3.28132	0.662067	0.0287218	-0.0882937
x0961	N	46.8896	8.5665	25.07.2018	CZW	727	509	869	422	880	419	895	413	1251	314	3.35735	3.14976	2.88953	1.1619	1.09006	1.06591	3.12064	0.285284	0.178599	-0.000410211
x0962	N	46.8894	8.56589	25.07.2018	CZW	635	465	773	528	784	539	798	552	1116	805	3.88288	3.54063	3.18802	1.21796	1.1106	1.09666	3.51544	1.10729	0.127606	-0.0111992
x0968	N	46.8861	8.5786	25.07.2018	CZW	564	465	891	469	900	479	938	508	1136	634	1.82385	1.77359	1.58433	1.15118	1.11946	1.02834	1.72251	-2.5122	-0.0495134	-0.150623
x0969	N	46.8853	8.57971	25.07.2018	CZW	584	661	793	702	816	706	851	713	1170	751	2.78365	2.50872	2.17954	1.27717	1.15103	1.10959	2.46576	-0.968753	-0.131517	-0.150554
x0970	N	46.8859	8.57816	25.07.2018	CZW	2640	1351	2027	1626	1777	1731	1692	1750	196	1628	3.66096	2.60844	2.39139	1.5309	1.09076	1.40351	2.79163	-0.134462	-0.723312	0.0440631
x0971	N	46.8864	8.57795	25.07.2018	CZW	604	575	779	577	797	581	809	585	1090	796	3.05059	2.76493	2.60124	1.17274	1.06293	1.10332	2.79385	-0.361016	0.0566723	0.0393561
x0972	N	46.8864	8.57795	25.07.2018	CZW	938	441	727	447	707	449	690	452	358	457	2.74875	2.51027	2.3373	1.17604	1.074	1.095	2.52104	-0.905068	0.0127293	-0.00763458
x0973	N	46.8869	8.57651	25.07.2018	CZW	907	314	1046	346	1055	352	1075	363	1410	467	3.68599	3.44079	3.00431	1.2269	1.14528	1.07126	3.35371	0.788567	0.122988	-0.105683
x0974	N	46.8869	8.57651	25.07.2018	CZW	633	408	785	368	795	367	811	367	1186	367	3.52803	3.31832	3.03578	1.16215	1.09307	1.0632	3.28182	0.607237	0.213208	0.0037559
x0975	N	46.8866	8.57456	25.07.2018	CZW	597	549	739	550	761	556	787	563	1177	724	4.26627	3.6907	3.17994	1.34162	1.16062	1.15595	3.66067	1.48625	-0.116571	-0.100097
x0976	N	46.8899	8.58021	25.07.2018	CZW	490	521	638	471	668	467	680	466	1075	382	3.84903	3.23254	3.03987	1.26618	1.06338	1.19071	3.34084	0.794934	-0.0951716	0.108676
x0977	N	46.8901	8.58037	25.07.2018	CZW	933	486	694	588	679	606	669	617	503	868	2.21343	2.04746	1.95162	1.13415	1.04911	1.08106	2.06585	-1.8314	-0.0104101	-0.00475622
x1428	N	46.889	8.56752	23.07.2019	CZW	507	397	670	378	678	379	686	376	1117	424	3.7208	3.55112	3.38792	1.09826	1.04817	1.04778	3.54814	1.10326	0.387104	0.127295
x1438	N	46.889	8.56752	23.07.2019	CZW	542	599	743	583	774	586	788	591	1141	730	3.04092	2.63878	2.49119	1.22067	1.05924	1.15239	2.70508	-0.512879	-0.075817	0.0487425
x1439	N	46.8892	8.56826	23.07.2019	CZW	810	603	972	583	986	583	1009	587	1418	615	3.72553	3.43312	3.04604	1.22307	1.12708	1.08517	3.37899	0.837291	0.113276	-0.0602112
x1440	N	46.8891	8.56845	23.07.2019	CZW	606	641	752	637	760	637	786	640	1195	749	4.09997	3.88713	3.32672	1.23243	1.16846	1.05475	3.74197	1.574	0.207643	-0.146978
x1441	N	46.8891	8.56889	23.07.2019	CZW	728	452	861	404	880	407	903	410	1332	560	4.33942	3.87065	3.40935	1.2728	1.1353	1.12111	3.83967	1.79287	0.0602296	-0.0423842
x1442	N	46.8888	8.56894	23.07.2019	CZW	439	521	577	433	591	425	623	402	957	213	3.6821	3.3522	2.75023	1.33884	1.21888	1.09841	3.21374	0.580044	-0.0867286	-0.257084
x1443	N	46.8888	8.56894	23.07.2019	CZW	537	342	666	310	686	314	716	324	1065	502	4.15101	3.63906	3.06671	1.35357	1.18663	1.14068	3.5701	1.30309	-0.12159	-0.166783
x1444	N	46.8879	8.57288	23.07.2019	CZW	889	385	1050	470	1064	481	1079	487	1395	692	3.25084	2.96514	2.74452	1.18449	1.08039	1.09635	2.97263	0.00230004	0.08139	0.0163972
x1445	N	46.888	8.57228	23.07.2019	CZW	774	519	869	626	885	645	918	678	1182	923	4.01278	3.41936	2.67662	1.49919	1.27749	1.17355	3.27781	0.822943	-0.386375	-0.351222
x1450	N	46.8875	8.57368	23.07.2019	CZW	843	678	972	635	993	633	1002	631	1408	690	4.15602	3.60863	3.40847	1.21932	1.05872	1.15169	3.69902	1.48226	0.0771744	0.143581
x1503	N	46.8888	8.56894	23.07.2019	CZW	394	533	536	536	560	544	570	547	972	661	4.16811	3.55848	3.35306	1.24307	1.06126	1.17132	3.66332	1.42695	0.00779356	0.139298
x1504	N	46.8888	8.56894	23.07.2019	CZW	583	477	764	576	795	613	802	620	1032	907	3.01345	2.46828	2.37693	1.26779	1.03843	1.22087	2.59282	-0.71033	-0.223854	0.0918085
x1505	N	46.8879	8.57288	23.07.2019	CZW	675	324	876	372	897	382	931	405	1209	687	3.12457	2.81409	2.40475	1.29933	1.17022	1.11033	2.75046	-0.384472	-0.117115	-0.172892
x1507	N	46.8879	8.57265	23.07.2019	CZW	561	581	725	645	736	653	749	662	1071	816	3.18973	2.96745	2.74313	1.16281	1.08177	1.07491	2.95584	-0.0433307	0.134148	0.00720347
x1508	N	46.8874	8.57379	23.07.2019	CZW	633	685	785	673	809	677	817	680	1142	903	3.63159	3.14289	3.00823	1.20722	1.04476	1.15549	3.24059	0.555301	0.0202727	0.133025
x1510	N	46.887	8.57407	23.07.2019	CZW	467	616	685	586	718	585	776	598	1065	653	2.7227	2.36903	1.93569	1.40658	1.22386	1.14929	2.2985	-1.24513	-0.335649	-0.273171
x1511	N	46.887	8.57407	23.07.2019	CZW	508	443	660	482	709	514	735	518	1070	618	3.75097	2.76124	2.46212	1.52347	1.12149	1.35844	2.90059	0.0752902	-0.663849	-0.0158522
x1512	N	46.8868	8.57461	23.07.2019	CZW	557	697	789	680	804	685	816	691	1142	784	2.54247	2.39165	2.28292	1.11369	1.04763	1.06306	2.4015	-1.17073	0.100099	0.0262685
x1513	N	46.8868	8.57461	23.07.2019	CZW	705	774	812	709	824	707	837	705	1299	593	4.95995	4.54703	4.16905	1.18971	1.09066	1.09081	4.53737	3.13472	0.360092	0.109615
x1514	N	46.8872	8.57609	23.07.2019	CZW	479	641	697	598	736	609	764	632	1089	675	2.74953	2.35901	2.1426	1.28327	1.101	1.16555	2.39704	-1.11049	-0.208118	-0.0548101
x1515	N	46.8868	8.57618	23.07.2019	CZW	472	533	656	515	691	517	714	526	1107	590	3.4485	2.90346	2.63342	1.30952	1.10255	1.18772	2.95939	0.0475892	-0.196175	-0.0100925
x1516	N	46.8871	8.57671	23.07.2019	CZW	623	627	779	605	794	613	799	615	1208	738	3.77951	3.47048	3.37533	1.11974	1.02819	1.08905	3.53526	1.08913	0.292459	0.18661
x1517	N	46.887	8.57678	23.07.2019	CZW	584	595	783	624	793	628	818	645	1116	850	2.93362	2.78822	2.46553	1.18986	1.13088	1.05215	2.71579	-0.510986	0.0809835	-0.112655
x1518	N	46.887	8.57678	23.07.2019	CZW	629	447	756	392	825	390	842	393	1253	412	4.51582	3.06183	2.8442	1.58773	1.07652	1.47488	3.34145	1.05381	-0.88641	0.147042
x1519	N	46.8873	8.57391	23.07.2019	CZW	470	399	642	358	666	358	702	361	1063	379	3.35562	2.9631	2.52386	1.32956	1.17403	1.13247	2.90907	-0.0460804	-0.159735	-0.168566
x1521	N	46.8864	8.57423	23.07.2019	CZW	503	645	644	675	658	681	684	693	1086	844	4.27334	3.87133	3.28975	1.29898	1.17678	1.10384	3.76826	1.67259	0.0372544	-0.149016
x1522	N	46.8869	8.57445	23.07.2019	CZW	916	333	1069	355	1088	368	1107	370	1466	552	3.82987	3.37273	3.04289	1.25863	1.10839	1.13554	3.38612	0.874807	-0.00538664	-0.00413404
x1523	N	46.8869	8.57445	23.07.2019	CZW	330	357	468	320	487	318	551	318	907	410	4.05552	3.58178	2.58196	1.57072	1.38723	1.13227	3.2881	0.899725	-0.41217	-0.572695
x1524	N	46.8869	8.57445	23.07.2019	CZW	679	619	853	666	871	676	878	679	1242	870	3.42006	3.07774	2.9657	1.1532	1.03778	1.11122	3.14327	0.32859	0.137437	0.128799
x1525	N	46.8872	8.57609	23.07.2019	CZW	618	598	739	581	780	596	789	598	1224	755	5.1233	3.86395	3.66086	1.39948	1.05548	1.32592	4.13299	2.51221	-0.411087	0.245879
x1526	N	46.8868	8.5762	23.07.2019	CZW	816	665	605	804	601	815	595	823	359	945	2.12117	2.04443	1.97282	1.0752	1.0363	1.03754	2.04461	-1.89366	0.0928267	0.00895295
x1527	N	46.8869	8.57618	23.07.2019	CZW	643	522	842	657	852	671	856	688	1067	952	2.51126	2.35272	2.23622	1.12299	1.05209	1.06739	2.36229	-1.24571	0.0760387	0.0149811
x1528	N	46.8871	8.57671	23.07.2019	CZW	719	511	838	519	847	524	856	528	1245	752	4.85108	4.49704	4.19108	1.15748	1.073	1.07873	4.4982	3.03246	0.432165	0.152586
x1529	N	46.8866	8.57826	23.07.2019	CZW	785	624	984	681	1014	706	1037	724	1342	971	3.17023	2.69795	2.42053	1.30972	1.11461	1.17505	2.7314	-0.41632	-0.208197	-0.0537999
x1530	N	46.8864	8.57811	23.07.2019	CZW	620	515	876	573	902	589	914	600	1197	670	2.27613	2.04926	1.95221	1.16592	1.04971	1.11071	2.08455	-1.78166	-0.0702528	0.000411313
x1531	N	46.886	8.5789	23.07.2019	CZW	583	482	751	443	783	447	793	451	1144	529	3.26418	2.77269	2.65205	1.23082	1.04549	1.17726	2.87491	-0.165589	-0.0924128	0.0988248
x1532	N	46.886	8.5789	23.07.2019	CZW	563	282	761	354	776	362	789	374	1102	552	2.86136	2.64954	2.47059	1.15817	1.07243	1.07995	2.65129	-0.653657	0.076046	0.00317864
x1533	N	46.8856	8.57928	23.07.2019	CZW	747	660	938	605	959	608	989	611	1355	654	3.0591	2.7855	2.46255	1.24225	1.13114	1.09822	2.74879	-0.418954	-0.0334555	-0.101143
x1534	N	46.8857	8.57931	23.07.2019	CZW	315	511	508	505	539	522	543	523	890	648	3.06119	2.63564	2.58894	1.18241	1.01804	1.16146	2.74833	-0.444414	-0.0298438	0.139678
x1535	N	46.8857	8.57943	23.07.2019	CZW	684	369	787	461	789	463	806	486	937	918	4.37704	4.28933	3.57612	1.22396	1.19944	1.02045	4.04788	2.18546	0.333142	-0.224507
x1537	N	46.8862	8.57878	23.07.2019	CZW	478	416	704	353	725	354	738	358	1132	324	2.81497	2.59339	2.47921	1.13543	1.04605	1.08544	2.62253	-0.720961	0.093346	0.0542967
x1538	N	46.8863	8.57808	23.07.2019	CZW	571	241	690	242	704	247	723	254	1071	427	4.48283	4.00702	3.49694	1.28193	1.14586	1.11874	3.95661	2.03831	0.0667867	-0.0623656
x1539	N	46.8864	8.57747	23.07.2019	CZW	676	533	815	467	861	465	886	470	1290	545	3.99106	3.11574	2.80104	1.42485	1.11235	1.28093	3.23686	0.686607	-0.436002	0.0128255
x1540	N	46.8864	8.57746	23.07.2019	CZW	655	306	786	314	797	319	817	327	1193	517	4.40322	4.05275	3.53767	1.24467	1.1456	1.08648	3.96705	2.03189	0.177262	-0.0721035
x1541	N	46.8864	8.57713	23.07.2019	CZW	564	574	768	642	777	652	785	660	1077	990	3.07147	2.91172	2.78512	1.10281	1.04546	1.05486	2.91869	-0.146676	0.233845	0.0771922
x1542	N	46.886	8.57579	23.07.2019	CZW	534	427	744	400	760	403	783	408	1126	514	2.82606	2.6328	2.39608	1.17945	1.09879	1.07341	2.60697	-0.733085	0.0484644	-0.0529171
x1543	N	46.886	8.57579	23.07.2019	CZW	392	589	531	526	538	525	555	521	1020	546	4.12468	3.94872	3.56407	1.15729	1.10792	1.04456	3.86495	1.7689	0.363631	0.00169135
x1544	N	46.8862	8.57509	23.07.2019	CZW	285	560	498	494	501	494	523	488	882	430	2.73998	2.70519	2.45721	1.11508	1.10092	1.01286	2.62792	-0.718581	0.203841	-0.0682752
x1546	N	46.89	8.58057	23.07.2019	CZW	737	673	910	736	927	746	946	759	1259	968	3.25663	2.9458	2.65303	1.22751	1.11035	1.10552	2.93165	-0.0575667	0.0060061	-0.0468548
x1561	N	46.8863	8.57807	23.07.2019	CZW	684	539	908	448	924	449	943	451	1314	562	2.60742	2.4595	2.30466	1.13137	1.06719	1.06014	2.45166	-1.06431	0.091947	-0.00698063
x1562	N	46.8864	8.57823	23.07.2019	CZW	634	563	785	503	810	502	822	506	1226	535	3.64751	3.18171	3.01684	1.20905	1.05465	1.1464	3.263	0.598326	0.0326439	0.110314
x1564	N	46.8864	8.57897	23.07.2019	CZW	718	549	941	673	951	716	957	723	1207	879	2.31204	2.0579	1.99551	1.15862	1.03127	1.12349	2.11645	-1.72347	-0.0686426	0.0376614
x1565	N	46.886	8.57932	23.07.2019	CZW	682	439	811	435	830	447	835	448	1218	640	4.43545	3.86226	3.73504	1.18753	1.03406	1.14841	3.992	2.04542	0.17937	0.235716
x1566	N	46.8863	8.57942	23.07.2019	CZW	837	478	1015	434	1039	432	1073	434	1427	499	3.21979	2.84969	2.45921	1.30928	1.15878	1.12988	2.80949	-0.258756	-0.144663	-0.14413
x1567	N	46.8862	8.57904	23.07.2019	CZW	623	663	877	671	887	685	892	686	1219	774	2.38562	2.28846	2.24552	1.06239	1.01912	1.04246	2.30576	-1.38011	0.163573	0.0673843
x1568	N	46.8862	8.57904	23.07.2019	CZW	555	624	773	577	818	578	845	586	1162	632	2.7221	2.27367	2.07554	1.31151	1.09546	1.19723	2.3287	-1.22719	-0.280602	-0.0445604
x1569	N	46.8861	8.57896	23.07.2019	CZW	637	621	875	599	902	608	918	629	1219	658	2.43991	2.19802	2.07452	1.17614	1.05953	1.11005	2.23021	-1.49006	-0.0552466	-0.00353657
x1571	N	46.8862	8.57715	23.07.2019	CZW	522	456	729	497	750	506	768	519	1073	746	2.95068	2.66756	2.45199	1.20338	1.08791	1.10614	2.67542	-0.584129	-0.0065059	-0.0201068
x1572	N	46.8864	8.57691	23.07.2019	CZW	472	429	664	400	732	421	742	427	1088	560	3.24329	2.42107	2.33244	1.39052	1.038	1.33961	2.61299	-0.595958	-0.493358	0.116262
x1573	N	46.8864	8.57699	23.07.2019	CZW	642	426	785	478	792	484	815	493	1090	834	3.98225	3.76777	3.26618	1.21924	1.15357	1.05693	3.64673	1.37345	0.206924	-0.11548
x1574	N	46.8864	8.57661	23.07.2019	CZW	675	576	822	612	840	619	863	635	1191	941	4.17622	3.70677	3.20769	1.30194	1.15559	1.12665	3.65559	1.44618	-0.017125	-0.0978598
x1575	N	46.8863	8.57665	23.07.2019	CZW	577	661	672	646	708	653	745	655	1132	818	5.99706	4.39471	3.43102	1.74789	1.28087	1.36461	4.37987	3.34652	-0.994816	-0.280898
x1576	N	46.8862	8.57554	23.07.2019	CZW	700	583	857	638	877	646	906	656	1203	870	3.48122	3.08242	2.6498	1.31377	1.16327	1.12938	3.03318	0.197625	-0.120084	-0.1427
x1577	N	46.8862	8.57533	23.07.2019	CZW	635	320	829	313	843	317	865	325	1297	454	3.47931	3.2469	2.93594	1.18508	1.10592	1.07158	3.20603	0.467657	0.154776	-0.0277381
x1578	N	46.8862	8.57533	23.07.2019	CZW	707	361	912	398	934	415	945	431	1223	616	2.76302	2.46672	2.32009	1.19091	1.0632	1.12012	2.50585	-0.931221	-0.035411	0.0163351
x1579	N	46.8862	8.57533	23.07.2019	CZW	747	276	864	230	874	230	884	230	1315	344	4.55031	4.23513	3.95841	1.14953	1.06991	1.07442	4.23513	2.50203	0.402729	0.138185
x1580	N	46.8862	8.57533	23.07.2019	CZW	629	389	796	459	825	476	843	498	1101	736	3.23523	2.73188	2.43931	1.32629	1.11994	1.18425	2.76611	-0.335266	-0.234904	-0.0597431
x1581	N	46.8862	8.57533	23.07.2019	CZW	803	451	931	436	947	439	960	441	1314	520	4.00104	3.56845	3.27767	1.22069	1.08871	1.12123	3.59252	1.26541	0.101408	0.0527689
x1582	N	46.8864	8.57469	23.07.2019	CZW	753	554	889	626	896	635	913	644	1176	960	3.81013	3.56754	3.19386	1.19296	1.117	1.068	3.5055	1.0727	0.203791	-0.0348553
x1583	N	46.8864	8.57462	23.07.2019	CZW	571	579	733	537	749	538	764	538	1214	574	3.84223	3.52029	3.25898	1.17897	1.08018	1.09145	3.52511	1.10352	0.195028	0.0594958
x1584	N	46.8865	8.57461	23.07.2019	CZW	713	716	935	620	950	619	968	617	1349	627	2.65516	2.50778	2.3477	1.13096	1.06819	1.05877	2.49752	-0.972508	0.10341	-0.00533502
x1585	N	46.8866	8.57442	23.07.2019	CZW	629	404	869	418	887	428	909	449	1198	571	2.46664	2.28857	2.09103	1.17963	1.09447	1.07781	2.27373	-1.40162	-0.0185874	-0.0675373
x1586	N	46.8887	8.57478	23.07.2019	CZW	607	513	779	516	796	523	812	529	1191	683	3.53574	3.21371	2.95803	1.1953	1.08644	1.10021	3.21966	0.501383	0.104947	0.0235205
x1587	N	46.89	8.58033	23.07.2019	CZW	485	653	677	636	701	638	710	640	1039	756	2.92343	2.6025	2.50025	1.16926	1.0409	1.12331	2.66386	-0.620778	0.0154305	0.0761067
x2349	N	46.887	8.57439	08.08.2020	CZW	347	307	463	251	476	251	485	250	855	326	3.94655	3.61482	3.40473	1.15914	1.06171	1.09177	3.643	1.32684	0.246991	0.11432
x2353	N	46.8863	8.57861	08.08.2020	CZW	369	315	515	338	529	345	543	351	839	472	3.35269	3.04401	2.7888	1.2022	1.09151	1.1014	3.04515	0.156187	0.063757	-0.000468234
x2356	N	46.8864	8.57779	08.08.2020	CZW	356	213	490	247	521	264	539	283	748	488	3.46369	2.77264	2.44393	1.41726	1.1345	1.24924	2.83725	-0.136178	-0.413476	-0.0693914
x2358	N	46.8861	8.57734	08.08.2020	CZW	198	252	350	139	366	130	399	123	680	68	2.72398	2.4849	2.16018	1.261	1.15032	1.09621	2.4353	-1.03977	-0.103021	-0.153382
x2360	N	46.8871	8.57842	08.08.2020	CZW	331	228	432	223	448	228	457	231	806	337	4.8193	4.16535	3.86673	1.24635	1.07723	1.157	4.25004	2.60643	0.106046	0.14681
x2362	N	46.8872	8.57366	08.08.2020	CZW	311	310	434	295	461	302	470	303	783	414	3.90055	3.21757	3.03682	1.28442	1.05952	1.21226	3.34834	0.822131	-0.147925	0.12352
x2364	N	46.8902	8.58086	08.08.2020	CZW	562	220	651	229	673	243	691	249	971	495	5.5096	4.34778	3.72755	1.47807	1.16639	1.26722	4.41881	3.15173	-0.431489	-0.0368916
x2502	N	46.8873	8.57276	08.08.2020	CZW	373	297	496	274	522	276	553	280	865	329	3.94016	3.27661	2.72697	1.44488	1.20155	1.20251	3.24299	0.709299	-0.36048	-0.192565
x2504	N	46.8877	8.57295	08.08.2020	CZW	309	255	385	226	395	225	434	225	780	305	5.82269	5.2002	3.68454	1.5803	1.41136	1.11971	4.72885	3.89743	-0.301698	-0.69333
x2507	N	46.8869	8.57387	08.08.2020	CZW	380	341	534	328	550	331	579	343	874	471	3.30525	2.99963	2.5668	1.28769	1.16863	1.10189	2.92777	-0.0346711	-0.0668661	-0.164666
x2509	N	46.8868	8.57432	08.08.2020	CZW	274	313	419	313	430	317	442	319	768	409	3.47063	3.22485	2.99358	1.15936	1.07726	1.07622	3.2183	0.47903	0.187552	0.0379046
x2511	N	46.8868	8.57428	08.08.2020	CZW	416	357	520	352	535	361	552	363	923	445	4.94218	4.32176	3.78	1.30745	1.14332	1.14356	4.2997	2.7502	0.0330986	-0.0290107
x2512	N	46.8867	8.57446	08.08.2020	CZW	332	344	461	337	471	343	488	348	823	548	4.11559	3.82503	3.40717	1.20792	1.12264	1.07596	3.76181	1.5932	0.215682	-0.0306627
x2513	N	46.8867	8.57447	08.08.2020	CZW	344	363	494	367	512	373	517	375	819	473	3.24931	2.89708	2.81157	1.15569	1.03041	1.12158	2.97488	-0.00582277	0.0906819	0.130104
x2514	N	46.8871	8.57624	08.08.2020	CZW	190	306	343	300	364	302	379	307	681	418	3.28905	2.89356	2.66458	1.23436	1.08594	1.13668	2.92753	-0.0606508	-0.0416014	0.0102797
x2515	N	46.8867	8.5782	08.08.2020	CZW	314	286	409	300	448	312	461	318	817	458	5.53594	3.89449	3.53354	1.56669	1.10215	1.42148	4.16576	2.7506	-0.809541	0.157996
x2516	N	46.8862	8.57905	08.08.2020	CZW	356	265	504	249	520	247	537	248	875	290	3.49048	3.14939	2.85815	1.22124	1.1019	1.1083	3.14509	0.368096	0.0457212	-0.0137808
x2518	N	46.886	8.57908	08.08.2020	CZW	375	348	491	327	504	327	533	330	861	412	4.15824	3.7506	3.08257	1.34895	1.21671	1.10869	3.60932	1.38723	-0.062931	-0.241509
x2519	N	46.8864	8.57828	08.08.2020	CZW	252	326	367	273	379	273	395	272	778	308	4.15642	3.82448	3.44316	1.20715	1.11075	1.08679	3.78708	1.6441	0.204962	0.00316757
x2523	N	46.8871	8.57831	08.08.2020	CZW	424	278	537	294	559	302	584	312	887	448	4.3217	3.5971	3.01532	1.43325	1.19294	1.20144	3.56842	1.36858	-0.318821	-0.162327
x2524	N	46.8868	8.58005	08.08.2020	CZW	359	304	507	316	522	320	537	328	833	478	3.40051	3.0829	2.81123	1.20962	1.09664	1.10302	3.08035	0.230511	0.0575951	-0.00843138
x2525	N	46.8867	8.57743	08.08.2020	CZW	378	280	456	219	470	217	484	213	885	151	5.2833	4.69182	4.1719	1.2664	1.12462	1.12607	4.67597	3.47352	0.184154	0.0367004
x2528	N	46.8865	8.57583	08.08.2020	CZW	320	379	418	352	444	352	459	352	800	381	4.72206	3.78238	3.38991	1.39298	1.11578	1.24844	3.89218	2.00492	-0.304379	0.0478804
x2529	N	46.8866	8.57418	08.08.2020	CZW	233	379	436	319	469	327	482	329	766	435	2.53179	2.21771	2.11022	1.19978	1.05094	1.14163	2.27471	-1.3879	-0.106168	0.0213774
x2531	N	46.8873	8.5739	08.08.2020	CZW	340	214	455	218	482	221	507	226	830	390	4.52465	3.6621	3.10964	1.45504	1.17766	1.23553	3.67843	1.61498	-0.389873	-0.113541
x2533	N	46.8885	8.5745	08.08.2020	CZW	288	355	408	300	423	299	435	299	811	380	3.96653	3.5825	3.32854	1.19167	1.0763	1.1072	3.60846	1.27782	0.16812	0.079925
x2534	N	46.8899	8.58014	08.08.2020	CZW	363	377	465	344	502	345	518	342	879	354	4.81797	3.62119	3.2505	1.48222	1.11404	1.33049	3.79388	1.88558	-0.556966	0.0681942
x2535	N	46.8899	8.58016	08.08.2020	CZW	381	309	557	320	582	325	606	332	866	371	2.7727	2.4249	2.16183	1.28257	1.12169	1.14343	2.42825	-1.04145	-0.179826	-0.0937112
x2536	N	46.89	8.58039	08.08.2020	CZW	312	217	440	179	452	179	503	177	845	307	4.04837	3.72621	2.76999	1.46151	1.34521	1.08646	3.42528	1.10171	-0.198505	-0.512484
x2857	N	46.8887	8.56938	14.08.2021	CZW	357	261	436	243	493	248	520	252	831	334	5.91904	3.51038	2.93779	2.0148	1.19491	1.68615	3.78512	2.39556	-1.76192	-0.0177362
x2858	N	46.8873	8.57296	14.08.2021	CZW	590	321	474	279	452	282	442	283	34	264	4.53041	3.89745	3.6578	1.23856	1.06552	1.1624	3.99945	2.09572	0.0750496	0.157239
x2983	N	46.8878	8.57293	14.08.2021	CZW	621	357	422	288	413	292	404	298	167	247	2.21788	2.14361	2.07729	1.06768	1.03193	1.03464	2.14556	-1.6966	0.127676	0.0260634
x2984	N	46.8878	8.57293	14.08.2021	CZW	113	303	228	290	249	296	273	306	606	483	4.53488	3.85396	3.27963	1.38274	1.17512	1.17668	3.82762	1.85125	-0.188507	-0.119075
x2985	N	46.8877	8.57293	14.08.2021	CZW	779	342	638	394	627	402	613	407	307	476	3.26486	3.00252	2.75227	1.18624	1.09093	1.08737	2.99212	0.0417192	0.0936607	-0.00647538
x2986	N	46.8873	8.57406	14.08.2021	CZW	264	322	369	249	381	245	425	231	783	254	4.09309	3.73711	2.83033	1.44615	1.32038	1.09526	3.47018	1.17893	-0.18778	-0.461674
x2987	N	46.8873	8.57406	14.08.2021	CZW	749	427	633	391	608	394	594	397	224	502	4.36637	3.66224	3.35914	1.29985	1.09023	1.19227	3.75475	1.64736	-0.0965292	0.0823241
x2988	N	46.8869	8.57386	14.08.2021	CZW	543	156	473	300	469	309	469	315	366	630	3.16009	2.97706	2.88504	1.09533	1.0319	1.06148	3.0032	0.0191171	0.254676	0.116698
x2989	N	46.8869	8.57386	14.08.2021	CZW	422	266	553	222	573	221	590	219	920	222	3.61772	3.17296	2.8658	1.26238	1.10718	1.14017	3.19041	0.483713	-0.0448296	-0.0140403
x2990	N	46.8868	8.57383	14.08.2021	CZW	610	409	480	420	466	422	452	426	155	537	3.62291	3.26908	2.97436	1.21805	1.09909	1.10824	3.26769	0.612175	0.0703777	0.00108816
x2991	N	46.8868	8.57383	14.08.2021	CZW	187	264	351	268	360	273	376	283	631	434	2.89812	2.74445	2.5029	1.1579	1.09651	1.05599	2.70659	-0.545265	0.114891	-0.0452974
x2992	N	46.8868	8.57477	14.08.2021	CZW	311	448	422	412	456	415	468	415	826	483	4.42351	3.47116	3.21751	1.37482	1.07883	1.27436	3.64017	1.48045	-0.332285	0.122454
x2993	N	46.8868	8.57477	14.08.2021	CZW	710	260	560	269	554	273	542	275	258	362	3.08356	2.96003	2.7472	1.12244	1.07747	1.04173	2.9238	-0.12718	0.223964	0.00619595
x2994	N	46.8869	8.57479	14.08.2021	CZW	540	422	420	334	414	330	401	326	145	219	2.98444	2.84663	2.62898	1.13521	1.08279	1.04841	2.81255	-0.342835	0.175078	-0.0117457
x2995	N	46.887	8.57721	14.08.2021	CZW	605	675	494	643	477	644	467	644	143	588	4.06958	3.56962	3.32384	1.22436	1.07395	1.14006	3.62988	1.34404	0.0751745	0.0966418
x2996	N	46.887	8.57819	14.08.2021	CZW	736	406	594	359	584	360	571	360	263	370	3.17142	2.98705	2.76935	1.14518	1.07861	1.06172	2.96736	-0.0297312	0.176836	0.0117379
x2997	N	46.8859	8.57754	14.08.2021	CZW	148	495	383	402	388	405	395	411	679	395	2.13796	2.10804	2.0711	1.03229	1.01784	1.01419	2.10578	-1.78598	0.179937	0.044294
x2998	N	46.8861	8.57752	14.08.2021	CZW	331	348	446	341	470	347	492	354	815	439	4.27453	3.54293	3.05676	1.39838	1.15905	1.20649	3.56006	1.3241	-0.278832	-0.0867896
x2999	N	46.8861	8.57751	14.08.2021	CZW	225	565	358	522	374	525	391	527	735	536	3.65453	3.31111	2.99966	1.21831	1.10383	1.10372	3.30236	0.678752	0.0817111	-0.00826081
x3000	N	46.8861	8.57747	14.08.2021	CZW	316	400	418	314	445	304	471	301	791	254	3.72466	3.09035	2.70191	1.37853	1.14376	1.20526	3.12242	0.415915	-0.289348	-0.0796174
x3001	N	46.886	8.57891	14.08.2021	CZW	792	234	648	246	642	249	629	255	325	353	3.33513	3.19688	2.93235	1.13736	1.09021	1.04325	3.1463	0.323082	0.248143	-0.00460199
x3002	N	46.886	8.57895	14.08.2021	CZW	208	275	331	257	341	258	354	260	706	348	4.04892	3.75384	3.42936	1.18066	1.09462	1.07861	3.72741	1.50869	0.24796	0.0361247
x3003	N	46.8865	8.57805	14.08.2021	CZW	782	423	645	384	634	387	622	386	279	331	3.58982	3.35714	3.11373	1.1529	1.07817	1.06931	3.34301	0.723701	0.230385	0.0438589
x3004	N	46.886	8.57579	14.08.2021	CZW	585	446	516	410	507	410	496	410	85	348	6.54677	5.93099	5.30714	1.23358	1.11755	1.10382	5.88947	5.88152	0.477933	0.124327
x3005	N	46.8867	8.57421	14.08.2021	CZW	302	300	428	301	453	316	467	328	758	505	3.96782	3.29257	2.98736	1.3282	1.10217	1.20508	3.37595	0.895575	-0.197042	0.0271607
x3006	N	46.8891	8.56754	14.08.2021	CZW	432	235	559	210	587	214	615	220	926	322	3.87526	3.20685	2.73184	1.41855	1.17388	1.20843	3.20865	0.619792	-0.337358	-0.135995
x3007	N	46.8879	8.56882	14.08.2021	CZW	774	366	571	324	558	330	549	336	283	340	2.37187	2.24536	2.16611	1.09499	1.03659	1.05634	2.25893	-1.46201	0.099176	0.0321779
x3009	N	46.8881	8.56945	14.08.2021	CZW	748	503	619	487	612	489	602	489	268	524	3.69617	3.51422	3.27579	1.12833	1.07278	1.05178	3.48708	0.997805	0.321038	0.0631909
x3011	N	46.8868	8.57383	14.08.2021	CZW	663	558	563	534	543	537	516	544	191	592	4.60156	3.88449	3.2047	1.43588	1.21212	1.1846	3.81927	1.8755	-0.277111	-0.201161
x3012	N	46.8869	8.57394	14.08.2021	CZW	688	490	566	400	561	398	551	391	304	225	3.0775	2.97512	2.76029	1.11492	1.07783	1.03441	2.9316	-0.114872	0.245151	0.00435386
x3013	N	46.8869	8.57394	14.08.2021	CZW	656	364	539	369	534	371	517	375	184	494	4.18059	4.00632	3.51115	1.19066	1.14103	1.0435	3.87835	1.81821	0.314735	-0.0797874
x3014	N	46.8867	8.57493	14.08.2021	CZW	513	339	432	324	391	329	379	331	91	345	5.1233	3.4478	3.14397	1.62956	1.09664	1.48596	3.73917	1.92409	-0.975039	0.14692
x3015	N	46.887	8.57658	14.08.2021	CZW	706	296	638	339	624	355	609	379	411	657	5.79459	4.61497	3.65181	1.58677	1.26375	1.25561	4.53212	3.48536	-0.574894	-0.278872
x3016	N	46.887	8.57658	14.08.2021	CZW	683	464	554	453	523	457	501	458	198	553	3.80865	3.07892	2.70786	1.40651	1.13703	1.23701	3.13668	0.471794	-0.364177	-0.0569661
x3017	N	46.887	8.57658	14.08.2021	CZW	168	443	285	366	313	359	339	353	642	368	3.42626	2.86379	2.48345	1.37964	1.15315	1.19641	2.87656	-0.0813069	-0.302646	-0.114765
x3018	N	46.8861	8.577	14.08.2021	CZW	674	445	560	393	545	389	536	385	176	367	4.02293	3.58436	3.34977	1.20096	1.07003	1.12236	3.63168	1.333	0.136352	0.101443
x3019	N	46.8861	8.577	14.08.2021	CZW	642	487	539	470	531	471	503	481	190	515	4.33807	4.03814	3.255	1.33274	1.2406	1.07427	3.82545	1.80927	0.0432816	-0.30284
x3020	N	46.8861	8.577	14.08.2021	CZW	703	256	576	258	568	261	562	264	286	378	3.42068	3.21617	3.07647	1.11188	1.04541	1.06359	3.23211	0.481631	0.276522	0.108676
x3021	N	46.8863	8.57717	14.08.2021	CZW	333	341	433	335	450	341	479	355	759	443	4.37255	3.74394	2.98658	1.46406	1.25359	1.1679	3.6193	1.48619	-0.306783	-0.301263
x3023	N	46.8851	8.58117	14.08.2021	CZW	277	316	423	304	432	306	458	313	812	408	3.70567	3.49501	2.99877	1.23573	1.16548	1.06028	3.37422	0.835276	0.129797	-0.152012
x3024	N	46.8864	8.57767	14.08.2021	CZW	361	439	482	381	497	363	503	358	759	121	3.79661	3.26994	3.11626	1.21832	1.04932	1.16106	3.37199	0.824467	0.0168605	0.136967
x3025	N	46.8863	8.5756	14.08.2021	CZW	502	492	397	418	378	414	355	412	51	393	3.59452	3.15196	2.75897	1.30285	1.14244	1.14041	3.13528	0.392415	-0.106796	-0.0922757
x3026	N	46.8867	8.57432	14.08.2021	CZW	752	559	619	501	594	497	547	490	253	485	3.4767	2.97213	2.3322	1.49074	1.27439	1.16977	2.85117	-0.0641826	-0.402253	-0.348225
x1295	N	46.9674	8.65635	16.07.2019	NAE	443	523	607	478	626	480	650	481	991	446	3.25401	2.94378	2.61996	1.24201	1.12359	1.10539	2.91741	-0.0793835	-0.0149031	-0.0747325
x1298	Y	46.9673	8.65571	16.07.2019	NAE	803	475	956	504	969	511	977	515	1262	788	3.56761	3.27073	3.11173	1.14651	1.0511	1.09077	3.30654	0.649103	0.204118	0.109079
x1301	N	46.9678	8.65666	16.07.2019	NAE	785	560	963	548	974	551	990	552	1338	657	3.14703	2.96723	2.73666	1.14995	1.08425	1.06059	2.94085	-0.0797482	0.166461	-0.00246509
x1302	N	46.9679	8.65764	16.07.2019	NAE	700	443	862	408	886	411	932	417	1267	606	3.55963	3.12593	2.52713	1.40856	1.23695	1.13874	3.01305	0.212902	-0.251864	-0.284978
x1304	Y	46.9698	8.66208	16.07.2019	NAE	681	241	879	269	898	276	909	286	1129	543	2.70183	2.45803	2.32482	1.16217	1.0573	1.09919	2.48595	-0.981747	0.0187317	0.0220866
x1305	Y	46.97	8.66229	16.07.2019	NAE	341	187	461	199	475	206	494	213	765	370	3.82929	3.41219	2.97568	1.28686	1.14669	1.12224	3.37108	0.861331	-0.0288486	-0.0935035
x1306	Y	46.97	8.66241	16.07.2019	NAE	545	486	708	489	787	508	791	511	1081	658	3.45292	2.31657	2.27657	1.51672	1.01757	1.49053	2.58649	-0.548771	-0.79383	0.180182
x1308	N	46.9697	8.66354	16.07.2019	NAE	615	335	744	356	774	371	790	379	1047	560	3.72677	2.98778	2.69931	1.38064	1.10687	1.24734	3.08353	0.347145	-0.347677	0.00431125
x1309	N	46.9697	8.6653	16.07.2019	NAE	492	443	629	393	653	392	685	391	1057	445	3.87416	3.3455	2.82668	1.37057	1.18354	1.15802	3.29585	0.764544	-0.199907	-0.165566
x1311	N	46.9702	8.66568	16.07.2019	NAE	579	329	763	380	785	394	809	408	1064	646	3.03455	2.6823	2.38254	1.27366	1.12582	1.13132	2.67443	-0.550548	-0.121795	-0.0881779
x1312	N	46.9705	8.66569	16.07.2019	NAE	566	375	753	360	772	367	792	372	1135	541	3.15948	2.87511	2.62242	1.20479	1.09636	1.09891	2.8701	-0.194112	0.0333755	-0.0240525
x1313	N	46.9707	8.66686	16.07.2019	NAE	489	449	630	489	652	514	667	522	981	758	3.96405	3.3108	3.01987	1.31265	1.09634	1.19731	3.39218	0.922186	-0.163414	0.0396633
x1314	N	46.9705	8.66711	16.07.2019	NAE	582	343	723	408	737	415	741	422	973	762	3.69119	3.35329	3.22792	1.14352	1.03884	1.10077	3.41355	0.862087	0.21574	0.151055
x1315	Y	46.9703	8.66717	16.07.2019	NAE	666	738	815	705	835	707	856	708	1268	636	4.0009	3.55361	3.17425	1.26042	1.11951	1.12587	3.5456	1.19637	0.0287229	-0.021437
x1319	N	46.9707	8.67044	16.07.2019	NAE	430	574	537	500	553	498	582	487	1030	425	4.75206	4.27583	3.52994	1.34621	1.2113	1.11138	4.12564	2.43123	0.00330559	-0.21676
x1322	Y	46.9702	8.66599	16.07.2019	NAE	604	350	755	365	770	370	785	373	1175	535	3.95551	3.58983	3.28969	1.2024	1.09124	1.10186	3.59152	1.25169	0.156434	0.0411962
x1323	N	46.9702	8.6654	16.07.2019	NAE	721	702	878	758	883	763	889	766	1169	964	3.11352	2.99813	2.88683	1.07853	1.03855	1.03849	2.99676	-0.00200682	0.305964	0.0961181
x1324	Y	46.9705	8.66645	16.07.2019	NAE	551	535	749	589	768	602	802	622	1048	801	2.74668	2.48211	2.12199	1.29439	1.16971	1.10659	2.42376	-1.0464	-0.153692	-0.18594
x1325	N	46.9705	8.66645	16.07.2019	NAE	842	469	983	500	999	511	1011	520	1349	742	3.98862	3.5431	3.26197	1.22276	1.08618	1.12574	3.57522	1.23098	0.0891578	0.0586654
x1326	N	46.9702	8.66706	16.07.2019	NAE	513	460	667	408	686	411	714	411	1094	533	3.60256	3.25668	2.83038	1.27282	1.15061	1.10621	3.20045	0.506982	-0.0127505	-0.114849
x1327	N	46.9702	8.66706	16.07.2019	NAE	467	490	623	532	638	540	675	560	903	807	3.33669	3.0257	2.45627	1.35844	1.23183	1.10278	2.89304	-0.0598109	-0.159079	-0.286342
x1329	N	46.9716	8.66816	16.07.2019	NAE	819	478	964	477	1012	487	1022	491	1388	682	4.16862	3.12854	2.97157	1.40283	1.05282	1.33245	3.3494	0.921417	-0.464726	0.168069
x1332	N	46.9685	8.65941	16.07.2019	NAE	814	536	990	553	1017	561	1050	576	1396	782	3.57345	3.08924	2.6397	1.35373	1.1703	1.15674	3.05518	0.265441	-0.203061	-0.148991
x1334	N	46.9672	8.65634	16.07.2019	NAE	578	519	825	616	839	627	849	639	1176	785	2.46639	2.31709	2.20829	1.11688	1.04927	1.06443	2.32618	-1.31921	0.0790372	0.0164607
x1336	N	46.9679	8.65729	16.07.2019	NAE	620	612	800	708	810	720	817	737	981	1062	2.82797	2.6397	2.47269	1.14368	1.06754	1.07132	2.64015	-0.683988	0.102097	0.0101664
x1340	Y	46.9685	8.65868	16.07.2019	NAE	669	434	796	455	807	460	828	470	1101	644	3.73151	3.42053	2.94641	1.26646	1.16091	1.09092	3.33531	0.776335	0.0374715	-0.13482
x1341	Y	46.9684	8.65864	16.07.2019	NAE	728	482	847	490	855	491	878	493	1218	532	4.12971	3.8686	3.27484	1.26104	1.18131	1.06749	3.7221	1.55419	0.142013	-0.173073
x1344	Y	46.9701	8.66193	16.07.2019	NAE	818	719	915	723	952	736	962	741	1243	905	4.77861	3.43455	3.18471	1.50049	1.07845	1.39133	3.68719	1.69354	-0.667332	0.159319
x1346	Y	46.9699	8.66276	16.07.2019	NAE	1030	368	1169	333	1181	337	1205	346	1525	444	3.49382	3.2488	2.83937	1.23049	1.1442	1.07542	3.17462	0.426244	0.0812985	-0.110831
x1347	N	46.9699	8.66326	16.07.2019	NAE	602	401	748	439	758	443	773	451	1035	594	3.14233	2.93439	2.6609	1.18093	1.10278	1.07086	2.89925	-0.147264	0.10423	-0.0415408
x1349	Y	46.9697	8.66499	16.07.2019	NAE	331	500	426	466	443	464	462	464	787	561	4.55954	3.91064	3.38638	1.34643	1.15482	1.16593	3.89628	1.96769	-0.111698	-0.0715178
x1350	Y	46.9698	8.66519	16.07.2019	NAE	710	499	894	442	952	443	990	459	1167	514	2.37374	1.8408	1.61661	1.46835	1.13868	1.28951	1.89889	-2.03233	-0.561522	-0.134953
x1670	N	46.8932	8.56591	09.08.2019	NAW	615	563	762	607	788	619	802	622	1154	838	3.94346	3.32769	3.08588	1.27791	1.07836	1.18505	3.41641	0.954148	-0.095083	0.0797196
x1673	N	46.8935	8.56666	09.08.2019	NAW	588	311	763	399	775	410	796	429	996	776	3.15815	2.92368	2.58685	1.22085	1.13021	1.0802	2.87075	-0.184026	0.0357018	-0.0965928
x1674	N	46.8935	8.56646	09.08.2019	NAW	577	575	739	590	767	596	777	596	1158	746	3.72261	3.1683	3.01165	1.23607	1.05201	1.17496	3.27412	0.641905	-0.0408414	0.124448
x1675	N	46.8933	8.56619	09.08.2019	NAW	501	453	696	370	711	370	725	366	1158	405	3.10835	2.91731	2.74135	1.13388	1.06419	1.06549	2.91494	-0.139169	0.177118	0.0390234
x1676	Y	46.8935	8.56655	09.08.2019	NAW	765	492	931	516	939	521	968	534	1343	692	3.64657	3.46725	2.95044	1.23594	1.17517	1.05172	3.32858	0.744682	0.133739	-0.176988
x1677	Y	46.8936	8.56771	09.08.2019	NAW	573	438	745	410	761	411	772	414	1160	585	3.47247	3.18607	3.01896	1.15022	1.05535	1.08989	3.2156	0.469398	0.182417	0.0906479
x1678	N	46.8941	8.56784	09.08.2019	NAW	816	261	1007	276	1030	284	1048	291	1387	484	3.19958	2.84809	2.62043	1.22101	1.08688	1.12341	2.87066	-0.182804	-0.0170881	0.00085452
x1679	Y	46.8954	8.56797	09.08.2019	NAW	523	639	657	588	693	587	705	586	1126	634	4.20584	3.39204	3.18116	1.32211	1.06629	1.23991	3.54424	1.24641	-0.217551	0.133973
x1681	N	46.8965	8.5679	09.08.2019	NAW	499	454	675	505	711	523	715	525	1009	766	3.26274	2.68166	2.62949	1.24083	1.01984	1.21669	2.83134	-0.240596	-0.155995	0.156464
x1684	Y	46.899	8.56855	09.08.2019	NAW	707	555	816	508	839	507	854	509	1291	579	4.92406	4.16138	3.79469	1.29762	1.09663	1.18328	4.2475	2.64068	-0.0213589	0.103316
x1691	Y	46.8991	8.56857	09.08.2019	NAW	476	649	639	621	662	620	674	625	1059	721	3.55184	3.12052	2.94526	1.20595	1.05951	1.13822	3.18698	0.44508	0.0355163	0.0902183
x1692	Y	46.8996	8.56944	09.08.2019	NAW	725	749	860	729	881	731	918	736	1302	849	4.29096	3.72911	3.02734	1.4174	1.23181	1.15066	3.60978	1.43875	-0.219511	-0.260643
x1693	N	46.8996	8.56944	09.08.2019	NAW	522	439	762	401	781	405	791	409	1145	540	2.59737	2.41608	2.33177	1.11391	1.03616	1.07503	2.44391	-1.08564	0.0959759	0.0544815
x1694	Y	46.8996	8.56947	09.08.2019	NAW	691	719	514	807	507	813	499	819	181	961	2.8558	2.73208	2.60764	1.09517	1.04772	1.04529	2.72816	-0.528271	0.214137	0.0527998
x1695	N	46.8996	8.56947	09.08.2019	NAW	675	366	812	417	826	423	847	437	1195	663	4.09646	3.71028	3.21822	1.2729	1.1529	1.10408	3.63963	1.39462	0.0561208	-0.0994201
x1696	Y	46.9038	8.57596	09.08.2019	NAW	542	631	744	594	761	598	769	599	1217	637	3.28703	3.0479	2.94457	1.1163	1.03509	1.07846	3.08711	0.195986	0.220933	0.12172
x1275	N	46.8968	8.65104	18.07.2019	SAE	516	481	681	373	714	372	729	370	1096	328	3.04174	2.65393	2.49739	1.21797	1.06268	1.14613	2.71486	-0.497894	-0.0639203	0.0413789
x1279	N	46.8968	8.65102	18.07.2019	SAE	303	497	502	465	529	473	543	479	903	623	3.04176	2.69761	2.54738	1.19408	1.05897	1.12758	2.74884	-0.44142	-0.00690737	0.0483176
x1280	N	46.8968	8.65154	18.07.2019	SAE	558	678	778	651	784	652	793	653	1132	654	2.59192	2.52539	2.43097	1.06621	1.03884	1.02635	2.5144	-0.964335	0.224918	0.0472297
x1282	N	46.8967	8.65194	18.07.2019	SAE	650	533	838	542	883	564	894	573	1208	771	3.2231	2.58085	2.45347	1.31369	1.05192	1.24885	2.71712	-0.435396	-0.296865	0.0833946
x1284	N	46.8967	8.65199	18.07.2019	SAE	413	646	664	578	677	586	685	590	1042	602	2.42469	2.32901	2.27053	1.0679	1.02575	1.04109	2.34046	-1.30958	0.166207	0.0581375
x1285	N	46.8962	8.65159	18.07.2019	SAE	460	576	645	568	678	580	698	592	1032	735	3.20613	2.72288	2.48887	1.28819	1.09402	1.17748	2.77808	-0.333788	-0.178868	-0.00942382
x1286	N	46.8966	8.65199	18.07.2019	SAE	511	399	740	454	758	470	763	487	1046	660	2.52755	2.31621	2.23012	1.13337	1.0386	1.09125	2.35346	-1.25994	0.0368925	0.0435246
x1287	N	46.8951	8.65319	18.07.2019	SAE	629	589	832	561	846	561	860	563	1206	680	2.85051	2.66972	2.51284	1.13438	1.06243	1.06772	2.67075	-0.625389	0.124374	0.0222978
x1402	N	46.8983	8.64541	18.07.2019	SAE	591	682	826	573	841	576	854	577	1178	463	2.41855	2.30726	2.21241	1.09318	1.04287	1.04824	2.31026	-1.36029	0.120968	0.0241127
x1403	Y	46.8984	8.64532	18.07.2019	SAE	419	662	622	610	632	610	641	611	1028	670	2.90642	2.77782	2.67383	1.08699	1.03889	1.04629	2.78293	-0.422885	0.236229	0.0765933
x1405	Y	46.8993	8.64729	18.07.2019	SAE	535	560	730	531	747	536	760	538	1190	604	3.32992	3.07693	2.90382	1.14674	1.05961	1.08222	3.09447	0.225164	0.173955	0.0683349
x1409	Y	46.8986	8.65024	18.07.2019	SAE	652	434	818	456	844	468	856	476	1124	565	2.92528	2.51217	2.35186	1.24381	1.06817	1.16444	2.57594	-0.761506	-0.136574	0.0214727
x1410	Y	46.8983	8.65035	18.07.2019	SAE	681	466	873	495	896	519	901	528	1154	619	2.56018	2.24502	2.17496	1.17711	1.03221	1.14038	2.31826	-1.31175	-0.071478	0.060012
x1411	Y	46.8963	8.65122	18.07.2019	SAE	797	532	1031	566	1043	573	1051	579	1276	670	2.10813	1.99878	1.92977	1.09243	1.03576	1.05471	2.00982	-1.95695	0.0493342	0.00901644
x1412	N	46.895	8.65317	18.07.2019	SAE	454	711	711	681	717	687	734	695	1060	703	2.34228	2.29485	2.16095	1.08391	1.06196	1.02067	2.26405	-1.45574	0.150247	-0.019827
x1413	N	46.895	8.65318	18.07.2019	SAE	384	369	604	368	627	381	651	406	929	551	2.61173	2.36167	2.13164	1.22522	1.10792	1.10588	2.35622	-1.21961	-0.08554	-0.0807943
x1414	N	46.895	8.6532	18.07.2019	SAE	376	318	531	334	549	346	560	354	881	519	3.48812	3.10144	2.89901	1.20321	1.06983	1.12468	3.14657	0.359129	0.0499276	0.0602755
x1419	Y	46.8947	8.65315	18.07.2019	SAE	646	283	790	226	792	226	796	226	1118	251	3.0547	3.01842	2.9482	1.03612	1.02382	1.01202	3.0065	-0.000822221	0.403617	0.124305
x1420	Y	46.8949	8.65311	18.07.2019	SAE	557	699	763	671	794	680	819	698	1086	761	2.56198	2.24016	2.03289	1.26027	1.10196	1.14366	2.26124	-1.39267	-0.178309	-0.0703772
x1421	Y	46.8948	8.65313	18.07.2019	SAE	370	731	579	741	593	747	600	759	950	855	2.83459	2.65285	2.55983	1.10734	1.03634	1.06851	2.6789	-0.622139	0.160484	0.0761748
x1422	N	46.8948	8.65313	18.07.2019	SAE	513	619	729	601	743	612	755	617	1070	679	2.58466	2.43462	2.31489	1.11654	1.05172	1.06163	2.44095	-1.0922	0.106342	0.0217867
x1423	Y	46.8948	8.65313	18.07.2019	SAE	492	406	752	426	769	437	776	445	1071	595	2.33566	2.18515	2.12466	1.09931	1.02847	1.06888	2.21232	-1.55223	0.0714647	0.0444614
x1424	Y	46.8959	8.65306	18.07.2019	SAE	433	579	665	565	673	568	692	579	1072	682	2.7848	2.69404	2.49903	1.11435	1.07803	1.03369	2.65473	-0.667457	0.186181	-0.0171572
x1429	N	46.8975	8.65366	18.07.2019	SAE	510	691	758	686	805	713	821	728	1133	883	2.62815	2.20376	2.08151	1.26262	1.05873	1.19258	2.28553	-1.33935	-0.226473	0.0164984
x1254	N	46.876	8.58632	10.07.2019	SAW	617	285	878	312	886	321	894	334	1200	472	2.33336	2.25593	2.17652	1.07206	1.03649	1.03432	2.25444	-1.47936	0.148117	0.0282991
x1255	N	46.876	8.58636	10.07.2019	SAW	436	440	624	549	634	558	656	578	907	800	2.72797	2.57196	2.28273	1.19505	1.1267	1.06066	2.51398	-0.911373	0.0267724	-0.113749
x1258	Y	46.8757	8.58621	10.07.2019	SAW	404	402	665	474	679	483	687	491	967	571	2.17108	2.05043	1.98142	1.09572	1.03483	1.05884	2.06492	-1.84621	0.0537359	0.016682
x1259	N	46.876	8.58655	10.07.2019	SAW	385	500	582	596	587	600	593	604	902	798	2.723	2.64748	2.56604	1.06117	1.03174	1.02853	2.64398	-0.70914	0.259837	0.0744668
x1266	N	46.8759	8.58666	10.07.2019	SAW	708	492	933	582	945	592	950	598	1212	764	2.36334	2.22643	2.16775	1.09023	1.02707	1.06149	2.24977	-1.4805	0.0977665	0.0497537
x1268	N	46.8761	8.58598	10.07.2019	SAW	748	488	999	403	1009	404	1016	405	1316	324	2.23094	2.15622	2.10723	1.0587	1.02325	1.03465	2.16373	-1.66233	0.142629	0.0436592
x1270	N	46.8768	8.58674	10.07.2019	SAW	1066	480	1215	668	1219	683	1216	694	1327	1015	2.48148	2.34173	2.2778	1.08942	1.02807	1.05968	2.36468	-1.25325	0.125663	0.0593642
x1288	N	46.8758	8.58676	10.07.2019	SAW	675	430	881	361	896	357	923	357	1255	347	2.69695	2.51739	2.26639	1.18998	1.11075	1.07133	2.48121	-0.979542	0.014752	-0.0841438
x1290	N	46.8759	8.58624	10.07.2019	SAW	620	368	915	414	925	425	936	431	1219	551	2.0978	2.01859	1.9438	1.07923	1.03848	1.03924	2.01842	-1.94443	0.0806496	0.00291631
x1291	N	46.8756	8.58671	10.07.2019	SAW	640	476	870	416	900	442	906	446	1182	471	2.28031	2.0671	2.02484	1.12617	1.02087	1.10314	2.12252	-1.72527	-0.0115074	0.0537039
x1292	N	46.8754	8.58798	10.07.2019	SAW	604	447	847	470	864	482	870	489	1140	652	2.35108	2.18744	2.13099	1.10328	1.02649	1.07481	2.22005	-1.53533	0.0625231	0.0498317
x1603	N	46.876	8.5888	08.08.2019	SAW	550	506	846	568	852	573	854	577	1116	733	2.01646	1.97135	1.95343	1.03226	1.00917	1.02288	1.98015	-2.03403	0.140281	0.047512
x1604	N	46.8756	8.58785	08.08.2019	SAW	623	482	820	526	836	538	853	544	1215	637	3.03167	2.7786	2.56897	1.18011	1.0816	1.09108	2.78084	-0.384457	0.0590741	-0.00247216
x1607	Y	46.8759	8.58632	08.08.2019	SAW	698	677	904	719	914	728	926	735	1216	863	2.6179	2.47988	2.33945	1.11903	1.06003	1.05566	2.47433	-1.02386	0.116787	0.00776592
x1608	N	46.8769	8.58678	08.08.2019	SAW	796	592	969	572	1023	591	1041	598	1394	610	3.43533	2.63553	2.44119	1.40724	1.07961	1.30347	2.7819	-0.248917	-0.465987	0.0451411
x1609	Y	46.8761	8.58508	08.08.2019	SAW	599	398	838	490	853	510	863	522	1161	705	2.50057	2.30689	2.19557	1.13891	1.0507	1.08396	2.32866	-1.30624	0.0329655	0.0173435
x1610	Y	46.8728	8.58812	08.08.2019	SAW	599	437	804	272	811	273	832	273	1155	101	2.46867	2.42376	2.28	1.08275	1.06305	1.01853	2.38893	-1.20845	0.183008	-0.01201
x1633	Y	46.8729	8.588	08.08.2019	SAW	447	212	647	195	655	197	687	214	1025	303	2.91509	2.80579	2.43791	1.19573	1.1509	1.03895	2.70599	-0.528924	0.0877454	-0.154432
x1657	N	46.876	8.58872	08.08.2019	SAW	712	511	777	494	819	496	893	523	1299	689	9.12976	5.67715	3.3815	2.69992	1.67889	1.60816	5.20464	6.29539	-2.89694	-1.08225
x1658	Y	46.8761	8.58624	08.08.2019	SAW	652	470	837	560	851	571	855	573	1214	796	3.15805	2.91135	2.85416	1.10648	1.02004	1.08474	2.96892	-0.0426036	0.203164	0.144624
x1659	Y	46.876	8.58608	08.08.2019	SAW	857	389	1183	387	1192	392	1202	396	1501	493	2.00102	1.94722	1.89046	1.05848	1.03002	1.02763	1.9453	-2.09564	0.0977123	0.00861668
x1660	N	46.8758	8.58624	08.08.2019	SAW	645	314	807	399	820	408	846	430	1147	674	3.37664	3.10973	2.66186	1.26853	1.16825	1.08583	3.02039	0.144071	-0.00781564	-0.164268
x1661	N	46.8757	8.58615	08.08.2019	SAW	556	603	694	596	746	617	798	648	1170	803	4.67336	3.38951	2.62343	1.78139	1.29201	1.37877	3.38464	1.25243	-1.00751	-0.321455
x1662	Y	46.8762	8.58704	08.08.2019	SAW	750	706	981	586	995	586	1012	585	1287	450	2.28535	2.18064	2.06139	1.10865	1.05785	1.04802	2.17232	-1.6288	0.0727732	-0.0156041
x1663	N	46.8758	8.58612	08.08.2019	SAW	335	367	467	379	492	389	509	396	881	594	4.46121	3.72985	3.35208	1.33088	1.1127	1.19608	3.79639	1.75681	-0.144133	0.0324177
x1664	N	46.8757	8.58651	08.08.2019	SAW	553	407	732	398	751	407	783	421	1145	486	3.33237	3.0164	2.59193	1.28567	1.16377	1.10475	2.9517	0.0114012	-0.0644525	-0.153405
x1665	N	46.8757	8.58642	08.08.2019	SAW	655	715	915	648	925	656	935	666	1219	614	2.13402	2.0732	2.0157	1.0587	1.02853	1.02934	2.07426	-1.84128	0.126484	0.0242255
x1667	N	46.8753	8.5876	08.08.2019	SAW	783	627	501	707	482	717	453	764	190	864	2.17859	2.0327	1.78727	1.21895	1.13732	1.07177	1.98895	-1.95758	-0.106461	-0.15784
x1668	N	46.874	8.58771	08.08.2019	SAW	775	703	957	653	978	654	993	654	1381	610	3.2483	2.93585	2.7439	1.18383	1.06996	1.10642	2.9623	-0.0188821	0.0680752	0.0399555

## Sheet: Table S2
Table S2: Output from Introgress for each site that was fixed between allopatric adyte and isarica. For each site, the log-likelihood, significance and significance following a False Discovery Rate (FDR) analysis for the Western and Eastern contact zone. Significant values are highlighted in bold. For each significant outlier ± 500bps were compared against the protein database of the annotated Ma…
		West			East			Manjola jurtina			Pararge aegeria			Bombyx mori
Chromosome	Position	lnL ratio	P	P (FDR)	lnL ratio	P	P (FDR)	Description	% identity	Accession	Description	% identity	Accession	Description	% identity	Accession
1	3823886	3.10222	0.228	0.342	4.04998	0.116	0.29
1	8779862	3.21827	0.19	0.320625	1.50184	0.658	0.746471
2	7149772	8.88055	0.001	0.0084375	2.40286	0.458	0.594519	collagen alpha-1(I) chain-like	85.71	XP_045761633.1	collagen alpha-1(I) chain-like	78.26	XP_039745263.1	collagen alpha-1(I) chain	52.73	XP_004928770.2
2	10915626	2.71151	0.211	0.327414	3.21544	0.26	0.434634
2	10915629	2.71151	0.211	0.327414	3.29777	0.249	0.434634
2	10915700	2.71151	0.211	0.327414	3.29777	0.249	0.434634
2	13965904	3.70601	0.14	0.260878	2.7143	0.295	0.474107
3	5935197	2.8153	0.247	0.358548	3.45586	0.19	0.382836
3	11983943	3.83872	0.132	0.2565	1.69356	0.656	0.746471
3	12783563	5.11708	0.045	0.116827	3.06799	0.243	0.434634
3	12783577	5.11708	0.045	0.116827	3.06799	0.243	0.434634
3	13339971	4.01969	0.119	0.239776	2.55237	0.403	0.560876
3	13339986	4.01969	0.119	0.239776	0.958722	0.808	0.87264
3	13340019	4.01969	0.119	0.239776	2.55237	0.403	0.560876
3	19582076	7.19241	0.01	0.0421875	1.29299	0.757	0.830854	6-phosphogluconolactonase	88.89	XP_045762662.1	6-phosphogluconolactonase	80.56	XP_039745850.1	6-phosphogluconolactonase	72.73	NP_001091839.1
3	19582077	7.19241	0.01	0.0421875	3.42104	0.246	0.434634	6-phosphogluconolactonase	88.89	XP_045762662.1	6-phosphogluconolactonase	80.56	XP_039745850.1	6-phosphogluconolactonase	72.73	NP_001091839.1
3	20127375	1.88246	0.436	0.555283	3.01546	0.33	0.512069
3	20644317	6.56358	0.004	0.0216	0.206182	0.829	0.874336	juvenile hormone epoxide hydrolase-like	82.81	XP_045762718.1	uncharacterized protein LOC120636101	81.25	XP_039763370.1	juvenile hormone epoxide hydrolase precurso	68.33	NP_001037201.2
3	21116575	8.43254	0.004	0.0216	4.05414	0.057	0.209605	ruvB-like 2	41.51	XP_045783396.1	ruvB-like 2	41.51	XP_039762864.1	ruvB-like 2	41.51	XP_004922252.2
3	21116584	8.43254	0.004	0.0216	4.05414	0.057	0.209605	ruvB-like 2	41.51	XP_045783396.1	ruvB-like 2	41.51	XP_039762864.1	ruvB-like 2	41.51	XP_004922252.2
3	21116650	7.30794	0.008	0.0385714	1.91162	0.445	0.588495	ruvB-like 2	41.51	XP_045783396.1	ruvB-like 2	41.51	XP_039762864.1	ruvB-like 2	41.51	XP_004922252.2
4	6304032	3.85053	0.119	0.239776	4.13824	0.094	0.267245
4	10345171	3.54528	0.143	0.260878	4.63464	0.079	0.251591
4	10345172	3.54528	0.143	0.260878	4.94827	0.059	0.209605
4	14634954	2.3216	0.359	0.48465	4.36038	0.089	0.267
4	19189533	7.19239	0.012	0.0476471	6.94449	0.008	0.06	apolipoprotein D-like	82.86	XP_045785713.1	apolipoprotein D-like	81.97	XP_039747503.1	apolipoprotein D	65.91	XP_004921596.1
4	19189599	6.29776	0.015	0.05625	7.11212	0.003	0.0311539	apolipoprotein D-like	82.86	XP_045785713.1	apolipoprotein D-like	81.97	XP_039747503.1	apolipoprotein D	65.91	XP_004921596.1
4	19189603	8.8524	0.001	0.0084375	10.2398	0	0	apolipoprotein D-like	82.86	XP_045785713.1	apolipoprotein D-like	81.97	XP_039747503.1	apolipoprotein D	65.91	XP_004921596.1
4	20520077	5.74543	0.034	0.095625	2.03062	0.525	0.632812
4	20520089	6.68244	0.018	0.0592683	2.03062	0.525	0.632812
5	10601769	1.93147	0.424	0.545143	2.1466	0.524	0.632812
5	19493147	13.952	0	0	4.62418	0.011	0.07425	uncharacterized protein LOC123866477 isoform X1	81.08	XP_045764023.1	uncharacterized protein LOC120635958 isoform X1	66.67	XP_039763099.1	uncharacterized protein LOC101741349 isoform X1	51.06	XP_037870807.1
6	3711452	1.6903	0.424	0.545143	1.74311	0.601	0.69944
6	4027536	2.79274	0.253	0.363351	0.410042	0.902	0.929542
6	8430420	2.77136	0.276	0.388125	8.56498	0	0	No significant similarity			No significant similarity			No significant similarity
6	12521114	4.55839	0.054	0.12569	-0.418463	0.969	0.969
6	12521143	4.55839	0.054	0.12569	3.82344	0.093	0.267245
7	2329492	0.82305	0.665	0.754215	8.29346	0.001	0.01125	glucose-6-phosphate 1-epimerase	58.97	XP_045770524.1	glucose-6-phosphate 1-epimerase	58.97	XP_039754991.1	glucose-6-phosphate 1-epimerase	58.97	XP_012549290.1
7	11204585	0.673766	0.676	0.754215	2.38577	0.185	0.378409
7	11204600	0.673766	0.676	0.754215	2.38577	0.185	0.378409
7	11691411	4.15893	0.085	0.189435	3.16116	0.258	0.434634
7	11820271	3.59131	0.146	0.2628	5.83191	0.028	0.146912
7	11820278	2.53743	0.308	0.424286	5.83191	0.028	0.146912
8	7419402	0.156303	0.806	0.843488	-0.339887	0.963	0.969
8	7419462	-0.326156	0.92	0.92	-0.457591	0.967	0.969
8	7419534	-0.104862	0.88	0.886567	-0.457591	0.967	0.969
8	9556214	0.910562	0.623	0.731348	3.4141	0.255	0.434634
8	10408774	3.38015	0.19	0.320625	2.78877	0.37	0.528632
8	10438663	0.25459	0.757	0.802617	4.70931	0.032	0.146912
8	10438678	0.25459	0.757	0.802617	4.70931	0.032	0.146912
8	10438679	0.25459	0.757	0.802617	4.70931	0.032	0.146912
8	10438690	0.25459	0.757	0.802617	4.70931	0.032	0.146912
8	10438693	0.25459	0.757	0.802617	4.70931	0.032	0.146912
8	12615198	-0.0118584	0.857	0.879023	2.33244	0.47	0.598585
8	19896652	3.19133	0.133	0.2565	6.73971	0.008	0.06
9	6735394	6.3552	0.02	0.0613636	24.4981	0	0	No significant similarity			No significant similarity			No significant similarity
9	6735431	6.3552	0.02	0.0613636	24.4981	0	0	No significant similarity			No significant similarity			No significant similarity
9	6735447	6.3552	0.02	0.0613636	24.4981	0	0	No significant similarity			No significant similarity			No significant similarity
9	9516871	0.62627	0.649	0.748846	2.36132	0.42	0.578571
9	12477148	0.528701	0.761	0.802617	3.29232	0.216	0.422609
10	7353864	1.43866	0.505	0.63125	2.57979	0.372	0.528632
10	7353866	0.807512	0.662	0.754215	2.57979	0.372	0.528632
10	9185629	2.65628	0.305	0.424286	7.26318	0.005	0.045	No significant similarity			No significant similarity			No significant similarity
10	11776947	3.34033	0.074	0.169322	1.78102	0.361	0.528632
10	19060939	11.4473	0	0	6.8101	0.006	0.050625	prominin-like protein isoform X4	77.61	XP_045772107.1	prominin-like protein isoform X1	76.81	XP_039753884.1	prominin-like protein isoform X2	43.66	XP_037872589.1
11	4660060	2.05421	0.39	0.516176	0.884141	0.821	0.874336
11	9104383	0.483699	0.746	0.802617	6.68014	0.009	0.0639474
11	17373637	3.08512	0.234	0.347143	3.92049	0.136	0.300984
12	9627422	3.14141	0.22	0.3375	2.90043	0.358	0.528632
12	11118342	1.97321	0.41	0.537379	1.07309	0.79	0.860081
12	12654033	2.27894	0.364	0.486535	1.897	0.489	0.605642
12	12654135	2.8656	0.187	0.320625	2.30649	0.307	0.487588
12	15557092	11.3792	0	0	2.10664	0.364	0.528632	No significant similarity			No significant similarity			No significant similarity
12	15557109	8.3873	0.001	0.0084375	2.10664	0.364	0.528632	No significant similarity			No significant similarity			No significant similarity
12	15937625	0.943286	0.634	0.737845	4.50562	0.101	0.27
12	16889674	5.54721	0.032	0.0919149	4.61252	0.037	0.146912
12	16889676	5.54721	0.032	0.0919149	4.61252	0.037	0.146912
14	5540969	3.1084	0.128	0.254118	2.92524	0.211	0.418897
14	7646288	2.98465	0.223	0.338258	2.86318	0.348	0.528632
15	10513836	1.1307	0.59	0.698684	2.40237	0.464	0.596571
15	10513837	1.1307	0.59	0.698684	2.54181	0.431	0.587727
15	18139695	8.00246	0.002	0.0128571	4.1451	0.081	0.251591	No significant similarity			No significant similarity			No significant similarity
15	18139711	7.78051	0.004	0.0216	2.44145	0.328	0.512069	No significant similarity			No significant similarity			No significant similarity
16	14681637	3.59963	0.163	0.289539	1.57939	0.673	0.757125
16	15084228	-0.141608	0.866	0.879023	4.03142	0.136	0.300984
16	15084243	-0.141608	0.866	0.879023	4.03142	0.136	0.300984
16	15084244	-0.141608	0.866	0.879023	4.03142	0.136	0.300984
17	3941875	1.44549	0.52	0.636429	1.90328	0.55	0.651316
17	3941914	1.44549	0.52	0.636429	3.19435	0.234	0.434634
17	7444726	4.82917	0.052	0.125357	1.89225	0.449	0.588495
17	9258172	2.7459	0.184	0.320625	8.08522	0	0	No significant similarity			uncharacterized protein LOC120632909	63.89	XP_039758880.1	No significant similarity
17	9348593	3.89303	0.087	0.189435	3.66964	0.097	0.267245
17	9348596	3.89303	0.087	0.189435	3.66964	0.097	0.267245
17	12510517	9.29226	0	0	3.9046	0.161	0.339609	myosin-I heavy chain	85.29	XP_045776829.1	myosin-I heavy chain	85.29	XP_039757438.1	myosin-I heavy chain isoform X2	64.71	XP_012553112.2
18	8041671	3.07565	0.205	0.327414	2.12732	0.485	0.605642
18	8041708	3.07565	0.205	0.327414	2.12732	0.485	0.605642
19	11175301	5.26086	0.043	0.1161	7.183	0.004	0.0385714	No significant similarity			No significant similarity			No significant similarity
19	11175313	5.99518	0.026	0.078	1.48549	0.542	0.647522
20	1681759	9.57322	0.002	0.0128571	5.39592	0.021	0.128864	No significant similarity			No significant similarity			No significant similarity
20	1771439	6.25118	0.017	0.057375	4.81393	0.037	0.146912
20	1771443	6.25118	0.017	0.057375	4.81393	0.037	0.146912
20	1771461	11.2254	0	0	4.81393	0.037	0.146912	No significant similarity			No significant similarity			No significant similarity
20	4701813	2.85429	0.258	0.366632	0.63233	0.824	0.874336
20	4701821	7.8738	0.007	0.0363462	1.42291	0.593	0.69613	dnaJ homolog subfamily C member 13 isoform X2	94.87	XP_045777137.1	dnaJ homolog subfamily C member 13 isoform X2	92.31	XP_039759018.1	dnaJ homolog subfamily C member 13 isoform X1	65.38	XP_012549735.1
20	4830914	3.24157	0.209	0.327414	0.563246	0.89	0.929542
20	4830928	3.24157	0.209	0.327414	1.57963	0.688	0.767603
20	8180797	11.9031	0	0	6.2728	0.014	0.09	No significant similarity			No significant similarity			No significant similarity
22	5535886	10.2403	0	0	9.07901	0	0	paired box protein Pax-6 isoform X4	84.62	XP_045778251.1	paired box protein Pax-6-like	100	XP_039747995.1	twin of eyeless	92.98	NP_001189460.1
22	13876488	7.73521	0.002	0.0128571	8.80112	0	0	No significant similarity			No significant similarity			No significant similarity
23	9948588	1.93154	0.334	0.455455	2.39351	0.148	0.322258
24	3396935	7.6806	0.008	0.0385714	2.35325	0.446	0.588495	zinc finger protein 69-like isoform X29	74.29	XP_045781770.1	zinc finger and SCAN domain-containing protein 26-like isoform	68.57	XP_039762467.1	No significant similarity
24	3396946	5.44757	0.042	0.115714	2.35325	0.446	0.588495
24	6298704	12.8883	0	0	4.04473	0.16	0.339609	uncharacterized protein LOC123876916	38.67	XP_045779291.1	uncharacterized protein LOC120631072	29.73	XP_039756426.1	uncharacterized protein LOC119630468	60	XP_037875909.1
25	1333351	1.55461	0.443	0.558925	0.120691	0.897	0.929542
25	6023679	3.01383	0.237	0.347772	3.35013	0.127	0.300789
25	6023708	3.64408	0.143	0.260878	3.35013	0.127	0.300789
28	236062	1.33426	0.528	0.636429	1.7245	0.611	0.705
28	236083	1.33426	0.528	0.636429	1.36319	0.72	0.796721
28	4201054	27.4189	0	0	8.93376	0	0	uncharacterized protein LOC123869749	35.77	XP_045768705.1	uncharacterized protein LOC120631072	29.82	XP_039756426.1	uncharacterized protein LOC119630468	64.2	XP_037875909.1
28	4201086	4.67495	0.05	0.122727	3.92188	0.105	0.27
Z	689461	17.2927	0	0	12.6057	0	0	No significant similarity			No significant similarity			No significant similarity
Z	4101643	4.15511	0.099	0.212143	10.3569	0	0	No significant similarity			No significant similarity			No significant similarity
Z	5282409	6.37455	0.014	0.054	3.64913	0.123	0.300789
Z	6354457	9.81434	0	0	3.15384	0.264	0.434634	dynein axonemal heavy chain 6	80	XP_045784195.1	dynein heavy chain 6, axonemal	76.25	XP_039763929.1	dynein heavy chain 6, axonemal isoform X1	67.11	XP_021206053.2
Z	6354493	9.81434	0	0	3.15384	0.264	0.434634	dynein axonemal heavy chain 6	80	XP_045784195.1	dynein heavy chain 6, axonemal	76.25	XP_039763929.1	dynein heavy chain 6, axonemal isoform X1	67.11	XP_021206053.2
Z	6573693	8.02917	0.002	0.0128571	3.05323	0.262	0.434634	neuralized-like protein 4 isoform X2	71.43	XP_045784214.1	neuralized-like protein 4	71.43	XP_039763384.1	neuralized-like protein 4 isoform X2	92.11	XP_004929978.3
Z	6573841	7.3149	0.002	0.0128571	2.67258	0.256	0.434634	neuralized-like protein 4 isoform X2	71.43	XP_045784214.1	neuralized-like protein 4	71.43	XP_039763384.1	neuralized-like protein 4 isoform X2	92.11	XP_004929978.3
Z	10567694	6.2172	0.009	0.0405	4.19239	0.106	0.27	No significant similarity			No significant similarity			No significant similarity
Z	10567696	6.2172	0.009	0.0405	4.37971	0.082	0.251591	No significant similarity			No significant similarity			No significant similarity
Z	11536939	9.14392	0	0	1.97067	0.106	0.27	No significant similarity			No significant similarity			No significant similarity
Z	12009446	6.89516	0.016	0.0568421	4.88358	0.058	0.209605
Z	12009451	6.89516	0.016	0.0568421	4.56996	0.08	0.251591
Z	12436371	5.22084	0.046	0.11717	3.30618	0.268	0.435904
Z	20499971	7.07166	0.011	0.045	4.55511	0.082	0.251591	carnitine O-palmitoyltransferase 1, liver isoform	79.31	XP_045784583.1	carnitine O-palmitoyltransferase 1, liver isoform	84.81	XP_039763451.1	carnitine O-palmitoyltransferase 1, liver isoform isoform	75.32	XP_004927194.1
Z	20607897	5.12751	0.048	0.12	4.53273	0.071	0.245769

## Sheet: Table S3
Table S3: Pairwise genetic differentiation based on Fst for A) the western and B) the eastern contact zones. Lower triangular: Fst values; upper triangular: p-values based on 1000 bootstraps in GenoDive. Significant Fsts are highlighted in bold.
A
	NAW	CZW_18	CZW_19	CZW_20	SAW
NAW	-	0.127	0.014	0.001	0.002
CZW_18	0.005339	-	0.001	0.001	0.001
CZW_19	0.083378	0.092814	-	0.001	0.001
CZW_20	0.032794	0.024791	0.086597	-	0.001
SAW	0.57556	0.570303	0.2937	0.562385	-
B
	NAE	CZE_18	CZE_19	CZE_20	SAE
NAE	-	0.001	0.001	0.001	0.001
CZE_18	0.017033	-	0.001	0.001	0.001
CZE_19	0.574617	0.574824	-	0.001	0.001
CZE_20	0.042096	0.029676	0.541218	-	0.001
SAE	0.65618	0.636853	0.025728	0.625044	-

## Sheet: Table S4
Table S4: Wing shape for historic samples. For each individual the ID, date, sample site followed by the raw Procrustes coordinates and the scores of the three leading PC axes for the latter are provided.
ID	Date	Site	ProcCoord1	ProcCoord2	ProcCoord3	ProcCoord4	ProcCoord5	ProcCoord6	ProcCoord7	ProcCoord8	ProcCoord9	ProcCoord10	ProcCoord11	ProcCoord12	ProcCoord13	ProcCoord14	ProcCoord15	ProcCoord16	ProcCoord17	ProcCoord18	ProcCoord19	ProcCoord20	ProcCoord21	ProcCoord22	ProcCoord23	ProcCoord24	ProcCoord25	ProcCoord26	ProcCoord27	ProcCoord28	ProcCoord29	ProcCoord30	ProcCoord31	ProcCoord32	ProcCoord33	ProcCoord34	ProcCoord35	ProcCoord36	ProcCoord37	ProcCoord38	ProcCoord39	ProcCoord40	ProcCoord41	ProcCoord42	ProcCoord43	ProcCoord44	ProcCoord45	ProcCoord46	ProcCoord47
H_LZN_1829	14.08.1979	CZE	-0.652051	-0.107802	0.13536	-0.180628	-0.0182758	-0.154197	-0.0377894	-0.125023	-0.0352567	-0.0933971	-0.0619926	-0.0835533	-0.0569496	-0.0397678	-0.084245	-0.0123152	-0.0884384	0.0357275	-0.147984	0.05047	-0.153354	0.104627	-0.034581	0.213161	0.0309567	0.198338	0.0636885	0.148414	0.0709951	0.0997643	0.114658	0.0631607	0.146813	0.0321079	0.169835	0.00407591	0.16376	-0.0372089	0.173947	-0.0670797	0.166562	-0.115678	0.0317062	-0.0910664	0.0147821	-0.036316	-0.0749132
H_LZN_1830	14.08.1979	CZE	-0.691466	-0.123785	0.10919	-0.159295	0.00984603	-0.150475	-0.0501915	-0.134989	-0.0480916	-0.0971727	-0.0713691	-0.0883702	-0.0297842	-0.0189536	-0.0598871	0.000403262	-0.0534742	0.0461479	-0.130403	0.0746571	-0.119572	0.126979	-0.0383364	0.208786	0.0120165	0.175565	0.0205695	0.117573	0.0718093	0.0902446	0.0856227	0.0421104	0.135624	0.0291336	0.14672	-0.00464946	0.18888	-0.0233097	0.167207	-0.0749111	0.179414	-0.1102	0.0512469	-0.0876487	0.0271744	-0.0321417	-0.0611071
H_LZN_1831	14.08.1979	CZE	-0.679166	-0.125173	0.134964	-0.159118	0.0250348	-0.145735	-0.0328267	-0.136055	-0.0282275	-0.105284	-0.0542775	-0.0788542	-0.00556187	-0.0139813	-0.0447715	0.0147367	-0.0558569	0.0659015	-0.154455	0.0760288	-0.141451	0.139871	-0.0568441	0.218636	0.00397749	0.180009	0.0195591	0.132575	0.0679259	0.0891639	0.0804246	0.0453328	0.135853	0.0197343	0.140404	-0.0194967	0.165102	-0.0433392	0.137706	-0.110729	0.153231	-0.128854	0.0558082	-0.0968363	0.0277213	-0.027959	-0.062394
H_LZN_1832	14.08.1979	CZE	-0.693846	-0.130399	0.116141	-0.152976	-0.0116803	-0.146664	-0.0693396	-0.135167	-0.0319097	-0.0944973	-0.0881548	-0.0843042	-0.0157207	-0.0218582	-0.100634	-0.0197813	-0.0422786	0.0598676	-0.146108	0.0442122	-0.126548	0.122494	-0.0227197	0.21177	0.0160427	0.170935	0.0369326	0.11944	0.0805138	0.0944715	0.0977339	0.0496154	0.154468	0.0322509	0.155956	0.00928161	0.17271	-0.0206025	0.138633	-0.0808254	0.154038	-0.106909	0.0501187	-0.080508	0.0323209	-0.0387499	-0.0633471
H_LZN_1833	14.08.1979	CZE	-0.68959	-0.118498	0.111921	-0.16787	-0.0167799	-0.166142	-0.039413	-0.139395	-0.033361	-0.106643	-0.0691872	-0.086925	-0.0489397	-0.0382802	-0.0595846	-0.00215149	-0.067206	0.0461771	-0.122528	0.0603159	-0.117832	0.127549	-0.040374	0.203752	0.0161007	0.189249	0.0233063	0.128202	0.0635007	0.0893055	0.0965855	0.0553893	0.121156	0.0236233	0.144874	-0.00348073	0.156896	-0.0283939	0.148066	-0.07527	0.165932	-0.104897	0.0624378	-0.0867862	0.036291	-0.0352143	-0.0527736
H_LZN_1834	14.08.1979	CZE	-0.648318	-0.114596	0.12342	-0.176194	-0.00182633	-0.171221	-0.0280357	-0.148323	-0.0258762	-0.111187	-0.0758052	-0.0989454	-0.0366463	-0.0353919	-0.0523526	0.0196756	-0.0530279	0.0748204	-0.112148	0.081856	-0.127887	0.145085	-0.0666823	0.214576	-0.0196289	0.196706	0.0145229	0.140412	0.0618255	0.105327	0.087392	0.0467795	0.136987	0.0274227	0.14836	-0.0273654	0.167533	-0.0550315	0.161488	-0.0863756	0.168172	-0.118462	0.058485	-0.102229	0.0270657	-0.0382362	-0.063059
H_LZN_1835	14.08.1979	CZE	-0.674905	-0.113721	0.0693851	-0.172893	-0.001913	-0.161287	-0.0592351	-0.147131	-0.0423447	-0.104989	-0.0661092	-0.0816546	-0.0284238	-0.026804	-0.0666405	0.00568268	-0.0476631	0.0622084	-0.148525	0.0588845	-0.129549	0.131498	-0.0606776	0.192646	0.00646474	0.185376	0.0304029	0.129833	0.0767362	0.10185	0.0978086	0.0408811	0.143804	0.0231626	0.129269	-0.0186032	0.175874	-0.023246	0.158939	-0.078066	0.201757	-0.104829	0.0629486	-0.088061	0.0388577	-0.0383955	-0.0617311
H_LZN_1836	14.08.1979	CZE	-0.634722	-0.117383	0.111599	-0.157094	-0.0590842	-0.163763	-0.078005	-0.141573	-0.0632953	-0.0983906	-0.0880875	-0.0834905	-0.0506441	-0.0346153	-0.0784752	-0.0128347	-0.0811461	0.0390551	-0.147833	0.0563143	-0.144342	0.102282	-0.0453181	0.206238	0.0279164	0.190632	0.0583241	0.146692	0.100871	0.105223	0.122169	0.0571004	0.162272	0.0378822	0.169888	0.00209812	0.191444	-0.0257667	0.179195	-0.0592746	0.177968	-0.100125	0.0207767	-0.0969231	0.018601	-0.0443545	-0.081068
H_LZN_1838	13.08.1979	CZE	-0.67077	-0.110559	0.110505	-0.159207	-0.0140646	-0.154142	-0.0445764	-0.1336	-0.045701	-0.101187	-0.0647945	-0.0782112	-0.0516738	-0.0472781	-0.0697524	-0.0147931	-0.0809375	0.0334804	-0.131448	0.0465719	-0.146299	0.103513	-0.0335088	0.220369	0.0173518	0.196468	0.0490828	0.140833	0.0753479	0.105903	0.118917	0.058797	0.145356	0.0380906	0.167883	-0.00635957	0.175514	-0.0304475	0.146061	-0.0747504	0.162707	-0.107311	0.0403692	-0.0886651	0.031662	-0.034896	-0.0681765
H_LZN_1929	13.08.1979	CZE	-0.734489	-0.10603	0.124713	-0.151857	0.0192622	-0.157228	-0.0297069	-0.138839	-0.0121172	-0.092377	-0.0364161	-0.067885	-0.0064147	-0.0181776	-0.0494489	0.00968737	-0.0573685	0.0498783	-0.12492	0.0776435	-0.113735	0.129977	-0.0519325	0.185033	-0.000477886	0.177793	0.011727	0.109964	0.0556923	0.0803783	0.0720394	0.0419211	0.128101	0.024612	0.135764	-0.00254188	0.156511	-0.030118	0.162077	-0.068373	0.14747	-0.118293	0.0366952	-0.096776	0.0345947	-0.0391337	-0.0635942
H_LZN_1930	13.08.1979	CZE	-0.679557	-0.0942923	0.1089	-0.184362	0.0159568	-0.14937	-0.0245658	-0.130761	-0.0123409	-0.0989981	-0.0377314	-0.0840288	-0.0260327	-0.0393682	-0.0594087	0.000704818	-0.0938644	0.0363082	-0.131274	0.0720013	-0.136873	0.125995	-0.043635	0.205757	-0.00176603	0.186916	0.0231532	0.130236	0.059644	0.0937581	0.10325	0.0545322	0.152394	0.029559	0.15978	0.00374636	0.180081	-0.0201413	0.174799	-0.0560575	0.144268	-0.126785	0.0257672	-0.10504	0.027138	-0.041807	-0.0771428
H_LZN_1931	13.08.1979	CZE	-0.647151	-0.107179	0.156866	-0.141071	-0.0398719	-0.145116	-0.0617296	-0.132307	-0.0558335	-0.107449	-0.0638914	-0.0752084	-0.0668527	-0.0530261	-0.103282	-0.016658	-0.106878	0.0279986	-0.15798	0.0599541	-0.147284	0.110236	0.00782096	0.216976	0.0288705	0.18089	0.066997	0.145237	0.084663	0.092158	0.132214	0.060906	0.15486	0.0318759	0.18903	0.0131545	0.179132	-0.0181089	0.194412	-0.0396755	0.160046	-0.0945789	0.0178592	-0.101091	-0.0153692	-0.0655151	-0.102913
H_LZN_1932	13.08.1979	CZE	-0.64596	-0.0831636	0.142226	-0.171154	0.00583223	-0.164265	-0.0520982	-0.145357	-0.0425271	-0.119133	-0.0718303	-0.0871786	-0.0602419	-0.04799	-0.0620764	-0.0013094	-0.0888945	0.0254324	-0.141	0.0459238	-0.153896	0.116726	-0.0248319	0.232262	-0.00355463	0.180942	0.0499891	0.154345	0.0482641	0.0866465	0.0967312	0.0625334	0.138152	0.0315691	0.167432	0.00653826	0.163833	-0.0355429	0.176291	-0.0635172	0.162858	-0.119053	0.056145	-0.0902305	0.0215953	-0.0395199	-0.0690388
H_LZN_1933	13.08.1979	CZE	-0.678359	-0.120011	0.132466	-0.164671	0.0235006	-0.14911	-0.0293684	-0.130825	-0.0421107	-0.101522	-0.060552	-0.0697399	-0.0308297	-0.0239332	-0.0540708	0.00524519	-0.0844175	0.0449668	-0.120561	0.0639212	-0.132762	0.127395	-0.030144	0.221916	0.010144	0.188901	0.0424315	0.142537	0.0683445	0.0968986	0.105032	0.0552225	0.128579	0.0228394	0.134255	-0.0133451	0.171963	-0.0448051	0.160014	-0.0707016	0.156362	-0.120069	0.015235	-0.104684	0.0032183	-0.0560777	-0.0871884
H_LZN_1934	13.08.1979	CZE	-0.679885	-0.107013	0.119321	-0.195103	0.0309483	-0.154618	-0.0211535	-0.129049	-0.0106911	-0.0932151	-0.0490213	-0.0823311	-0.0257518	-0.0331384	-0.0616813	0.0014923	-0.0971807	0.0387809	-0.128091	0.073914	-0.133924	0.135331	-0.0368114	0.215031	9.02e-05	0.186786	0.0184677	0.125814	0.053839	0.0814433	0.0930524	0.0515203	0.122234	0.0346578	0.149153	-0.00915834	0.158883	-0.0352444	0.158758	-0.0815165	0.164304	-0.129182	0.0464131	-0.0919654	0.0250995	-0.0344548	-0.0634602
H_LZN_1913	23.07.1979	CZE	-0.66043	-0.0804481	0.140385	-0.172179	-0.0173727	-0.153978	-0.0182599	-0.127633	-0.0221278	-0.107807	-0.0536165	-0.0716689	-0.0441224	-0.0331089	-0.0488673	0.00623193	-0.106822	0.0274142	-0.153992	0.0600716	-0.160505	0.116078	-0.041622	0.217277	0.014905	0.178524	0.0339931	0.127381	0.0600821	0.087486	0.107859	0.0551484	0.133302	0.0282716	0.178429	0.00323577	0.170818	-0.0275107	0.188206	-0.0595758	0.160465	-0.115658	0.0368825	-0.100525	0.00633896	-0.050272	-0.100904
H_LZN_1914	23.07.1979	CZE	-0.67392	-0.111809	0.156739	-0.149258	0.0146818	-0.152221	-0.0398175	-0.140668	-0.0224451	-0.100026	-0.0630828	-0.0734895	-0.0478057	-0.0389734	-0.0750143	5.17e-05	-0.0861319	0.0375719	-0.133851	0.0657076	-0.134106	0.125168	-0.016662	0.223106	0.0195747	0.18285	0.03284	0.136599	0.0719123	0.0939043	0.102839	0.0484806	0.137112	0.0273561	0.170766	0.00693215	0.158799	-0.0376817	0.157652	-0.0832128	0.134288	-0.120465	0.0331123	-0.0959491	0.010078	-0.0457063	-0.0905115
H_LZN_1915	23.07.1979	CZE	-0.683965	-0.107834	0.126016	-0.155504	0.00942827	-0.138063	-0.0301648	-0.1296	-0.0284693	-0.0961299	-0.0703242	-0.0823976	-0.0443676	-0.0404513	-0.0480063	0.00421342	-0.078651	0.0354802	-0.137088	0.0538893	-0.154886	0.110282	-0.0402304	0.222583	0.00755182	0.184724	0.0488813	0.147135	0.0669052	0.0811253	0.0937401	0.0365638	0.142827	0.0256724	0.157352	-0.00666331	0.162748	-0.0411211	0.153231	-0.0767914	0.153988	-0.112983	0.0423928	-0.0861202	0.0299152	-0.0383808	-0.0772044
H_LZN_1916	23.07.1979	CZE	-0.683209	-0.0965097	0.150116	-0.167322	-0.000201016	-0.144459	-0.0503743	-0.138468	-0.0478061	-0.107222	-0.0780515	-0.0949994	-0.056342	-0.0490744	-0.0586477	-0.00580005	-0.087222	0.0280543	-0.139382	0.0403593	-0.153492	0.088208	-0.00187601	0.226092	0.0112464	0.171221	0.0607312	0.140417	0.0716803	0.0865313	0.108049	0.0618521	0.134223	0.0391001	0.149884	0.0166604	0.163956	-0.0144952	0.159616	-0.0432291	0.158073	-0.119601	0.0429753	-0.0797297	0.0162186	-0.039438	-0.0560912
H_LZN_1917	23.07.1979	CZE	-0.655687	-0.0908399	0.135976	-0.181538	-0.00532564	-0.142498	-0.0428566	-0.13137	-0.0426517	-0.101739	-0.0636759	-0.0860251	-0.0493837	-0.0479371	-0.0786752	-0.0131173	-0.0944864	0.030809	-0.138751	0.0502796	-0.153494	0.109919	-0.048548	0.214186	0.0043206	0.189408	0.04663	0.147274	0.0691187	0.0924987	0.120425	0.0576801	0.143023	0.0299783	0.16588	0.013551	0.178436	-0.0346221	0.160333	-0.0763465	0.162383	-0.116116	0.0384998	-0.0838003	0.00875396	-0.0432449	-0.0696145
H_LZN_1918	23.07.1979	CZE	-0.641488	-0.0945761	0.161566	-0.182996	-0.00152059	-0.156109	-0.0427062	-0.132482	-0.0427996	-0.0998914	-0.0723413	-0.0890716	-0.0469718	-0.0381774	-0.0669645	0.00337773	-0.0893092	0.0335371	-0.139694	0.0698565	-0.160287	0.109774	-0.0265368	0.225618	0.00171859	0.187927	0.0435038	0.141484	0.0574345	0.0885577	0.107181	0.0539599	0.138036	0.0326592	0.162021	-0.00175623	0.180198	-0.029771	0.168061	-0.07459	0.149148	-0.132511	0.0338073	-0.0927959	0.0137131	-0.0419552	-0.0831937
H_LZN_1919	23.07.1979	CZE	-0.677556	-0.107643	0.128011	-0.18833	0.0110644	-0.148994	-0.0171154	-0.127682	-0.0210923	-0.107396	-0.0597621	-0.0757936	-0.0275142	-0.0302782	-0.0580122	0.00376553	-0.0804182	0.0506951	-0.136412	0.0812757	-0.143176	0.130757	-0.0506016	0.218518	0.00458485	0.187096	0.0340066	0.129086	0.0336159	0.0691427	0.0983278	0.0445101	0.119738	0.0223057	0.142645	-0.00586869	0.170698	-0.0317391	0.168953	-0.0670595	0.154196	-0.127938	0.0477673	-0.0913778	0.0193467	-0.044507	-0.0696029
H_LZN_1920	23.07.1979	CZE	-0.707482	-0.127133	0.0986024	-0.156008	0.0151149	-0.139527	-0.0243049	-0.131873	-0.0251631	-0.10252	-0.0686648	-0.0962924	-0.0292261	-0.044544	-0.0466652	-0.0202859	-0.0550938	0.0445369	-0.104702	0.0690983	-0.115991	0.142513	-0.0404873	0.221965	-9.68e-05	0.185167	0.0319097	0.119819	0.0628575	0.0934124	0.0919765	0.0380197	0.137604	0.0367189	0.144448	0.000372274	0.158349	-0.0401815	0.151471	-0.0731968	0.141889	-0.119002	0.0477128	-0.0862537	0.0308228	-0.0356092	-0.0627309
H_LZN_1922	23.07.1979	CZE	-0.653219	-0.0838016	0.161792	-0.17354	0.0107443	-0.152225	-0.0551791	-0.150808	-0.0537644	-0.104892	-0.0702771	-0.0815541	-0.0254457	-0.0367649	-0.0828056	-0.00990212	-0.0753792	0.041636	-0.157132	0.0556486	-0.156432	0.112342	-0.0290392	0.217498	0.00827036	0.185904	0.0288057	0.128134	0.0536597	0.085379	0.0961631	0.0428648	0.144857	0.0282697	0.159096	0.00733	0.182975	-0.0294032	0.17683	-0.0551657	0.147721	-0.114859	0.0343909	-0.090883	0.0153884	-0.049578	-0.0781807
H_LZN_1923	23.07.1979	CZE	-0.729558	-0.0965882	0.152076	-0.187481	0.038588	-0.160503	0.00407697	-0.133139	0.0111122	-0.0944274	-0.011979	-0.0481491	-0.00560586	-0.0126587	-0.0321435	0.0228947	-0.0729675	0.0562502	-0.107043	0.0947852	-0.106299	0.166661	-0.0871901	0.183388	-0.0279116	0.163436	-0.00600226	0.127187	0.0344655	0.0851628	0.0778658	0.0334964	0.109239	0.0157145	0.140188	-0.00721687	0.152535	-0.0417427	0.148168	-0.0856118	0.142892	-0.140765	0.0529798	-0.101872	0.0285883	-0.0382233	-0.0616419
H_LZN_1924	23.07.1979	CZE	-0.683743	-0.101746	0.0817666	-0.179945	0.0213329	-0.139163	-0.0262432	-0.128384	-0.0183663	-0.0894215	-0.0600662	-0.0899473	-0.035084	-0.0394384	-0.0536968	0.00962807	-0.101569	0.028073	-0.143083	0.048522	-0.18588	0.0858371	-0.0439586	0.213948	0.0156177	0.190035	0.0405838	0.133468	0.08024	0.0837833	0.109093	0.0551101	0.148076	0.0357146	0.160321	-0.000291577	0.160099	-0.0556601	0.148754	-0.0731305	0.147131	-0.102507	0.0482455	-0.0822368	0.0432875	-0.0283859	-0.0586962
H_LZN_1925	23.07.1979	CZE	-0.636632	-0.154329	0.120226	-0.166159	-0.0570774	-0.165548	-0.0601495	-0.140468	-0.0492658	-0.104296	-0.0577962	-0.0821364	-0.0758253	-0.0534618	-0.0787748	-0.00311127	-0.0800608	0.0505698	-0.13382	0.0550881	-0.1328	0.122297	-0.0138978	0.233895	0.0247396	0.193672	0.0619736	0.15966	0.0950648	0.0888392	0.123231	0.0623724	0.136189	0.020286	0.16801	0.00272003	0.181778	-0.0262142	0.159692	-0.0695627	0.140422	-0.110878	0.0222588	-0.0977105	0.00897671	-0.0505203	-0.0676069
H_LZN_1926	23.07.1979	CZE	-0.704486	-0.0935266	0.168473	-0.15679	0.0182771	-0.136995	-0.0214674	-0.12413	-0.0154974	-0.102473	-0.0533542	-0.0759937	-0.0363959	-0.0271634	-0.0635225	0.000218075	-0.0435774	0.0587186	-0.142082	0.0532437	-0.153814	0.112968	-0.0501128	0.196115	0.00263084	0.180675	0.0298492	0.134284	0.0825241	0.0984871	0.0927829	0.0543194	0.134229	0.0159257	0.146348	-0.00979858	0.148982	-0.0449683	0.146388	-0.0758768	0.15473	-0.108724	0.0264182	-0.0926754	0.00695114	-0.0490588	-0.0786448
H_LZN_1927	23.07.1979	CZE	-0.677116	-0.108084	0.118994	-0.177991	0.00444388	-0.157447	-0.0341037	-0.138779	-0.0273899	-0.106563	-0.0548078	-0.0942163	-0.0302015	-0.039413	-0.0680503	-0.016957	-0.0639679	0.0419193	-0.123782	0.0673497	-0.13832	0.121755	-0.0483709	0.217553	0.0146167	0.199824	0.0387641	0.133653	0.0656132	0.0836284	0.0973836	0.0513172	0.130916	0.0334557	0.147195	0.00442574	0.164999	-0.0267873	0.173514	-0.0558474	0.125475	-0.117527	0.0351693	-0.0972012	0.0251283	-0.0461462	-0.0693754
H_LZN_1928	23.07.1979	CZE	-0.678209	-0.120191	0.0651007	-0.196936	0.00799702	-0.148237	-0.00492668	-0.128042	-0.011519	-0.100793	-0.0324053	-0.0745631	-0.0360354	-0.0409851	-0.0518101	-0.0103314	-0.0769536	0.0322877	-0.111542	0.0657029	-0.14683	0.132025	-0.0446187	0.22573	0.00550588	0.200778	0.042401	0.134296	0.0597979	0.0955985	0.0793941	0.0339385	0.1316	0.0303798	0.160452	0.0035117	0.161713	-0.0271793	0.147038	-0.0754684	0.163499	-0.12219	0.0369921	-0.107676	0.00301572	-0.0527105	-0.0676573
H_LZN_1906	24.08.1980	CZE	-0.664794	-0.108355	0.135163	-0.154563	-0.00912163	-0.162704	-0.0456644	-0.142003	-0.0447129	-0.114527	-0.0624121	-0.0867272	-0.0251432	-0.033882	-0.0365526	0.0205443	-0.0720573	0.05295	-0.129096	0.0592557	-0.149188	0.13008	-0.0417135	0.228043	-0.00874337	0.180354	0.0447426	0.148302	0.0922371	0.0971979	0.102948	0.0421405	0.131393	0.0176747	0.144285	-0.0150255	0.163513	-0.0307836	0.164233	-0.0715277	0.182595	-0.108477	0.0285727	-0.0974679	0.0162971	-0.0496521	-0.0754409
H_LZN_1907	24.08.1980	CZE	-0.711215	-0.124394	0.136502	-0.172601	0.0100291	-0.149834	-0.0412022	-0.136924	-0.0108547	-0.0860835	-0.0718238	-0.0917741	-0.0338637	-0.0447431	-0.0560059	0.00273801	-0.0354433	0.0655274	-0.108597	0.0780635	-0.120056	0.135622	-0.0547526	0.201912	0.0106786	0.188463	0.0305636	0.122906	0.0659783	0.0892616	0.073648	0.0394199	0.115043	0.0172289	0.150484	0.00476598	0.167466	-0.0242371	0.142638	-0.0747351	0.150265	-0.113842	0.0538571	-0.0859173	0.036601	-0.0417183	-0.0512548
H_LZN_1908	24.08.1980	CZE	-0.668487	-0.143781	0.135558	-0.149557	-0.0431051	-0.154098	-0.0541584	-0.129549	-0.0639556	-0.101472	-0.0778258	-0.0822668	-0.0493907	-0.0425624	-0.0649655	0.00284633	-0.0739097	0.0399013	-0.13394	0.0588316	-0.14466	0.102226	-0.0136958	0.221953	0.0214678	0.182649	0.0551091	0.141888	0.0845059	0.0985627	0.127086	0.0581945	0.135587	0.0234072	0.164483	0.00489884	0.157015	-0.0313772	0.164096	-0.0593989	0.149272	-0.105076	0.0237798	-0.0999971	0.0155719	-0.0423829	-0.061079
H_LZN_1909	24.08.1980	CZE	-0.664529	-0.105175	0.175636	-0.16293	-0.0256143	-0.152286	-0.0501284	-0.1306	-0.0401666	-0.104728	-0.0534332	-0.0927037	-0.0471528	-0.0388711	-0.0727849	-0.00387456	-0.0781037	0.04515	-0.123276	0.0695087	-0.137639	0.117121	-0.0339801	0.204625	0.0139092	0.191736	0.0419587	0.139216	0.074415	0.102312	0.1122	0.0506115	0.139297	0.0273249	0.151076	0.00358011	0.183367	-0.0228515	0.17118	-0.062442	0.163438	-0.108546	0.0220439	-0.102304	-0.00285768	-0.0561596	-0.0791181
H_LZN_1910	24.08.1980	CZE	-0.685782	-0.125677	0.125309	-0.167374	-0.00637962	-0.163196	-0.0401946	-0.138129	-0.00583982	-0.0915078	-0.0516138	-0.0790612	-0.00121835	-0.0227723	-0.0675295	-0.00222361	-0.0630661	0.0574342	-0.151747	0.0606141	-0.141082	0.128058	-0.0423546	0.21075	0.0184271	0.195525	0.0435845	0.135308	0.0797708	0.107035	0.0982659	0.0488414	0.129157	0.0150504	0.137425	-0.0174689	0.155258	-0.0343985	0.129482	-0.092803	0.154855	-0.115995	0.0643376	-0.0811179	0.0274591	-0.0383273	-0.0673277
H_LZN_1911	24.08.1980	CZE	-0.685912	-0.0869862	0.138247	-0.171453	0.0306459	-0.164552	-0.0317437	-0.1484	-0.01403	-0.106428	-0.0612426	-0.0869618	-0.0238732	-0.0323481	-0.0606057	-0.00585666	-0.049125	0.0642202	-0.130348	0.0711996	-0.12872	0.132468	-0.0477	0.204383	-0.00637154	0.184437	0.00365722	0.134861	0.0564459	0.104713	0.0815995	0.0470265	0.116978	0.0193439	0.148359	0.00866755	0.159569	-0.0394542	0.169336	-0.0720932	0.145407	-0.131379	0.0628856	-0.0966653	0.0326586	-0.035892	-0.0688187
H_LZN_1904	21.08.1980	CZE	-0.640105	-0.112453	0.174418	-0.156867	0.00904029	-0.143711	-0.0723451	-0.138637	-0.0401668	-0.0956654	-0.082113	-0.0813105	-0.0306255	-0.0238685	-0.112195	-0.0352657	-0.0953766	0.0343542	-0.1599	0.0583516	-0.145732	0.130771	-0.0302202	0.230567	0.0283865	0.189625	0.0561505	0.147996	0.0894485	0.0891246	0.121032	0.0623219	0.143866	0.0362812	0.162035	-0.00256514	0.176181	-0.0454951	0.165257	-0.0802379	0.145132	-0.121822	0.0508137	-0.081511	0.0293279	-0.0457336	-0.0712032
H_LZN_1905	21.08.1980	CZE	-0.682277	-0.124864	0.107235	-0.159743	0.011269	-0.149729	-0.0587337	-0.146752	-0.0525815	-0.105435	-0.0715319	-0.0871898	-0.0545418	-0.0360305	-0.0735325	-0.0149684	-0.0604929	0.0531998	-0.142261	0.0593806	-0.142506	0.108274	-0.0301986	0.21066	0.0108733	0.184541	0.0386007	0.136217	0.077772	0.0956185	0.105638	0.0405149	0.130006	0.0264316	0.141692	-0.00907903	0.162129	-0.0396639	0.146934	-0.0709424	0.168123	-0.111832	0.0648347	-0.0718527	0.0549491	-0.0231805	-0.0393714
H_LZN_1903	21.08.1980	CZE	-0.642719	-0.135924	0.0979464	-0.177152	-0.0242736	-0.170069	-0.0560784	-0.147797	-0.0504074	-0.113226	-0.0687859	-0.0813689	-0.0518673	-0.0435448	-0.0793027	-0.00706904	-0.0847621	0.043348	-0.135308	0.0500866	-0.142039	0.112483	-0.024336	0.228149	0.0257692	0.194227	0.056206	0.150249	0.0796759	0.106516	0.113375	0.0608891	0.126983	0.0249471	0.156605	0.00435648	0.14791	-0.0404458	0.156129	-0.075537	0.158616	-0.109087	0.0394955	-0.089187	0.0220174	-0.0387805	-0.0658521
H_LZN_1839	05.08.1981	CZE	-0.686133	-0.116299	0.0957504	-0.163062	-0.0220521	-0.143921	-0.0563372	-0.122173	-0.0473194	-0.0986305	-0.0774938	-0.0811799	-0.0465979	-0.0466408	-0.0823579	-0.018881	-0.0808845	0.0300205	-0.134911	0.0411135	-0.143304	0.099804	-0.0150908	0.211323	0.0148391	0.17152	0.0557432	0.141226	0.0798388	0.0801348	0.119722	0.0584815	0.139148	0.0327245	0.164388	0.00503125	0.167596	-0.0174745	0.179765	-0.050279	0.156419	-0.103082	0.043519	-0.0772033	0.0231116	-0.0461642	-0.0654208
H_LZN_1840	05.08.1981	CZE	-0.670456	-0.121861	0.11923	-0.174681	-0.0249651	-0.159087	-0.0455752	-0.126187	-0.0299569	-0.0938888	-0.0537337	-0.0789842	-0.0448628	-0.0448828	-0.0571689	-0.00247891	-0.0801421	0.0405763	-0.130723	0.055875	-0.148352	0.105559	-0.0222564	0.224721	0.0105841	0.18861	0.0574661	0.148067	0.0751167	0.0926435	0.116475	0.0615276	0.131264	0.0286546	0.153553	0.0025044	0.159882	-0.0376314	0.150708	-0.073068	0.152405	-0.11133	0.0334254	-0.0935502	0.0141968	-0.0471094	-0.0778436
H_LZN_1841	05.08.1981	CZE	-0.628006	-0.111185	0.109667	-0.171066	-0.0224596	-0.154637	-0.0612419	-0.140059	-0.0511399	-0.107855	-0.0675369	-0.0864768	-0.0538854	-0.0415654	-0.0697926	-0.00169744	-0.110757	0.0339595	-0.156449	0.062891	-0.150469	0.118399	-0.0289039	0.224042	0.00341603	0.18671	0.0520171	0.14846	0.0751957	0.0967064	0.120812	0.0563752	0.152833	0.0257183	0.178803	0.00659886	0.176771	-0.0256111	0.176275	-0.0713673	0.17035	-0.114238	0.0307863	-0.0951681	0.0123731	-0.0468101	-0.0756896
H_LZN_1842	05.08.1981	CZE	-0.663725	-0.115714	0.126577	-0.147061	-0.00117058	-0.147993	-0.0327483	-0.123665	-0.0383681	-0.101965	-0.0572416	-0.067413	-0.0419135	-0.0391914	-0.0557462	0.00210967	-0.0828033	0.0405612	-0.126662	0.0654551	-0.160115	0.118356	-0.0436065	0.219193	0.00177005	0.195507	0.0368209	0.13602	0.0745627	0.102226	0.104671	0.0505134	0.135551	0.0269368	0.156249	-0.0309487	0.16964	-0.0621023	0.150631	-0.0985487	0.165929	-0.117707	0.0402876	-0.0921259	0.0154827	-0.0387403	-0.0779559
H_LZN_1843	05.08.1981	CZE	-0.669591	-0.134885	0.0870476	-0.161629	-0.00832675	-0.143324	-0.0306433	-0.121522	-0.032366	-0.101296	-0.0460405	-0.0808313	-0.0537414	-0.0450117	-0.0790338	-0.0116726	-0.0903961	0.0354884	-0.133585	0.0498303	-0.135622	0.118722	-0.000374063	0.228848	0.0344711	0.186099	0.0683036	0.15119	0.0760857	0.0938462	0.114201	0.0496887	0.16625	0.0431243	0.162431	0.00877245	0.195483	-0.0200681	0.151475	-0.0646674	0.156145	-0.102783	0.0113337	-0.105175	-0.0208519	-0.0567467	-0.0982525
H_LZN_1844	05.08.1981	CZE	-0.689689	-0.118992	0.0992081	-0.154623	0.0195777	-0.143544	-0.0117926	-0.122021	-0.00743802	-0.0897035	-0.0437991	-0.0752441	-0.0339305	-0.025657	-0.0729194	-0.0102539	-0.0795664	0.0408171	-0.135087	0.0597503	-0.127694	0.136978	-0.0399658	0.21064	0.0101747	0.193251	0.0377119	0.134208	0.0821484	0.0828967	0.105005	0.0435255	0.134049	0.024089	0.161693	0.00283841	0.161635	-0.0394519	0.163935	-0.0760891	0.139293	-0.122387	0.0213788	-0.0948189	0.00303826	-0.0552733	-0.109146
H_LZN_1845	05.08.1981	CZE	-0.673096	-0.121346	0.106083	-0.171658	0.00938711	-0.136909	-0.0251084	-0.126047	-0.0273774	-0.0936305	-0.0596033	-0.0824164	-0.0546922	-0.0497157	-0.0605384	0.00448681	-0.0817135	0.0429945	-0.148127	0.0663254	-0.160539	0.114738	-0.024767	0.228201	0.00140123	0.18473	0.0655594	0.140368	0.0637272	0.0781989	0.120034	0.0500625	0.128581	0.00747665	0.167656	0.00352627	0.15568	-0.042708	0.170932	-0.0695791	0.132035	-0.115573	0.0470502	-0.0870067	0.0301291	-0.0272745	-0.0725155
H_LZN_1846	05.08.1981	CZE	-0.684561	-0.122153	0.114641	-0.165918	-0.00203303	-0.142049	-0.0354286	-0.118594	-0.0343734	-0.09258	-0.0690113	-0.0808058	-0.0402802	-0.0293538	-0.0505152	0.00560825	-0.0750851	0.0424824	-0.139474	0.0537929	-0.16596	0.103719	-0.0310115	0.217755	0.00732738	0.170194	0.0628507	0.148984	0.0741214	0.0835786	0.130412	0.0426295	0.120966	0.0153774	0.171807	0.00420891	0.15402	-0.0420012	0.173239	-0.0645788	0.127475	-0.113707	0.0380638	-0.0826212	0.0274344	-0.029914	-0.0739213
H_LZN_1847	05.08.1981	CZE	-0.697776	-0.103335	0.10792	-0.161565	0.0124247	-0.151325	0.00205504	-0.124463	-0.0117265	-0.0989443	-0.0243655	-0.0774914	-0.0426999	-0.0451501	-0.0477846	0.00660966	-0.0786649	0.0403837	-0.116688	0.0691815	-0.144997	0.142209	-0.0525269	0.224523	0.000920656	0.171587	0.0194643	0.116577	0.0776153	0.0868098	0.101542	0.0455789	0.136129	0.0194684	0.152108	-0.00341871	0.170198	-0.034769	0.15289	-0.074631	0.138533	-0.118701	0.0467851	-0.0958493	0.0110623	-0.0516552	-0.0815268
H_LZN_1848	05.08.1981	CZE	-0.680459	-0.108034	0.146877	-0.160498	-0.0298438	-0.154507	-0.0663894	-0.139363	-0.0559101	-0.106603	-0.0725158	-0.0893239	-0.050358	-0.0394844	-0.06663	0.000953336	-0.0715786	0.0417195	-0.149842	0.047236	-0.161613	0.102814	-0.00582567	0.212574	0.0101982	0.161695	0.0491932	0.136963	0.060653	0.0836329	0.121674	0.0552392	0.139917	0.0265575	0.158462	0.00829748	0.169786	-0.0183203	0.16428	-0.057248	0.153256	-0.0956127	0.057687	-0.0770936	0.0312881	-0.0333424	-0.0561
H_LZN_1849	05.08.1981	CZE	-0.65836	-0.121325	0.0587948	-0.16589	-0.0544025	-0.165085	-0.0514178	-0.131741	-0.0547446	-0.108673	-0.0563446	-0.0827625	-0.0545779	-0.0459706	-0.0755211	-0.013632	-0.10681	0.0141367	-0.143583	0.0412497	-0.155221	0.0944412	-0.00295165	0.224328	0.0250718	0.180561	0.0745105	0.156121	0.0856173	0.0892143	0.126574	0.0605103	0.141172	0.036399	0.177439	0.0224331	0.176255	-0.0201082	0.18594	-0.0406564	0.154481	-0.100064	0.0400959	-0.0869453	0.0221987	-0.0459076	-0.0753167
H_LZN_1850	05.08.1981	CZE	-0.6371	-0.120263	0.0875482	-0.180304	-0.00872013	-0.144838	-0.0838968	-0.144167	-0.0527831	-0.105303	-0.0903432	-0.0884565	-0.0537607	-0.0363699	-0.084757	-0.0194112	-0.0799597	0.0420388	-0.14873	0.0479059	-0.13863	0.112091	-0.0108162	0.234349	0.011009	0.176868	0.0643384	0.154357	0.0702004	0.0876152	0.120931	0.0638936	0.138818	0.0340118	0.17101	0.0131542	0.173542	-0.0278472	0.208014	-0.0553931	0.16903	-0.106103	0.0353615	-0.0945557	0.0144291	-0.0479548	-0.082061
H_LZN_1851	05.08.1981	CZE	-0.666215	-0.125586	0.115846	-0.148933	-0.0240086	-0.146376	-0.0393344	-0.116839	-0.0394739	-0.0997878	-0.0541811	-0.0789845	-0.0780287	-0.0343831	-0.106745	-0.0197598	-0.107821	0.0228403	-0.132513	0.0607228	-0.149564	0.102314	-2.97e-05	0.223616	0.0317789	0.186314	0.0631823	0.137025	0.0794261	0.0871707	0.115954	0.0502401	0.152336	0.0237807	0.172691	0.0039407	0.183455	-0.0232651	0.16801	-0.0645171	0.15452	-0.10071	0.0190012	-0.0966427	0.000124463	-0.0484674	-0.0898978
H_LZN_1852	05.08.1981	CZE	-0.656238	-0.131248	0.0737215	-0.181612	0.0156869	-0.146368	-0.0352684	-0.149145	-0.0236522	-0.10781	-0.0505364	-0.0830989	-0.0183028	-0.0267202	-0.0717297	-0.0137009	-0.0725445	0.0514688	-0.151308	0.057405	-0.146863	0.118953	-0.0303206	0.240368	0.00688008	0.201619	0.0644217	0.158781	0.0755358	0.0934741	0.104451	0.0486665	0.125551	0.028463	0.149308	-0.0111031	0.158761	-0.0397239	0.152684	-0.0783492	0.147227	-0.117817	0.0341163	-0.0912678	0.0160101	-0.0523999	-0.076146
H_LZN_1853	05.08.1981	CZE	-0.671227	-0.131039	0.0945465	-0.162046	-0.0361559	-0.167836	-0.0494659	-0.124731	-0.0581943	-0.102352	-0.0842189	-0.0871234	-0.0677044	-0.0501782	-0.0719362	-0.0152076	-0.0930981	0.0208674	-0.119519	0.0496437	-0.133422	0.0869289	0.00482208	0.226122	0.0247037	0.184641	0.0577902	0.152229	0.0615385	0.0935124	0.117851	0.067107	0.140769	0.0326808	0.171781	0.0191986	0.1648	-0.0215986	0.178435	-0.0464645	0.13902	-0.115007	0.0222285	-0.0892648	0.0253568	-0.0379805	-0.0625856
H_LZN_1854	05.08.1981	CZE	-0.673167	-0.104628	0.0888767	-0.158632	-0.0137319	-0.150741	-0.0293833	-0.123314	-0.023505	-0.0927992	-0.0569831	-0.0781777	-0.05862	-0.0486099	-0.0765182	-0.0131646	-0.0930703	0.0209407	-0.152711	0.0373491	-0.163591	0.0893954	-0.00538704	0.223914	0.0307146	0.18422	0.0716419	0.145758	0.0879244	0.09666	0.125502	0.0641779	0.149863	0.0362549	0.166731	0.00986537	0.170647	-0.0265916	0.183588	-0.0547128	0.150824	-0.103913	0.0297414	-0.0909018	-0.011279	-0.0489308	-0.0938814
H_LZN_1811	02.08.1982	CZE	-0.634058	-0.113447	0.134278	-0.150649	-0.0332739	-0.163252	-0.0507483	-0.144605	-0.0597471	-0.110591	-0.0629929	-0.0716422	-0.0620329	-0.0224617	-0.0715554	-0.000637963	-0.0924063	0.049598	-0.138966	0.0596616	-0.140136	0.119458	-0.0546537	0.21114	0.00904288	0.19466	0.0595476	0.148262	0.0951279	0.103255	0.121138	0.0657615	0.15201	0.030782	0.170902	-0.0106528	0.17842	-0.0426104	0.176448	-0.0737893	0.175174	-0.10787	0.0251343	-0.10419	-0.000688711	-0.045947	-0.0920493
H_LZN_1812	02.08.1982	CZE	-0.630699	-0.120255	0.109996	-0.172105	-0.0444425	-0.146302	-0.0570874	-0.129441	-0.0563575	-0.101108	-0.0560411	-0.0557858	-0.057806	-0.028259	-0.0907071	0.00446498	-0.102941	0.0331372	-0.138763	0.0602333	-0.143619	0.120014	-0.0515908	0.213984	0.00364263	0.196581	0.0579333	0.138368	0.0957668	0.103648	0.134068	0.055605	0.151148	0.0285988	0.178649	-0.00602582	0.180429	-0.031404	0.184735	-0.0661048	0.189334	-0.109767	0.0301695	-0.109392	0.00700275	-0.0584507	-0.0860473
H_LZN_1814	02.08.1982	CZE	-0.640033	-0.106204	0.108958	-0.163942	-0.0250214	-0.161471	-0.0545675	-0.138489	-0.0591132	-0.113306	-0.0584188	-0.0748011	-0.0529518	-0.0315177	-0.0762986	-0.00597008	-0.0817374	0.039276	-0.137427	0.0590672	-0.146168	0.118919	-0.0478425	0.208244	0.00641477	0.193009	0.0526623	0.139525	0.0961728	0.105617	0.128451	0.0686589	0.144757	0.0273796	0.165223	-0.0106155	0.181052	-0.0339521	0.18167	-0.0599754	0.186037	-0.102505	0.0300118	-0.102376	0.00540213	-0.0457548	-0.0840368
H_LZN_1815	02.08.1982	CZE	-0.66493	-0.124351	0.130612	-0.161468	-0.0639059	-0.172615	-0.0733203	-0.146871	-0.0625175	-0.113652	-0.0776626	-0.089502	-0.0492632	-0.0386263	-0.0657551	-0.00357699	-0.0764505	0.0354122	-0.123408	0.0594818	-0.121723	0.122027	-0.0417551	0.195647	0.0220043	0.175753	0.0544637	0.135985	0.0900845	0.108876	0.113446	0.0584175	0.134826	0.0336858	0.150148	0.00378067	0.166199	-0.0186134	0.181499	-0.0472926	0.181267	-0.0980756	0.0354664	-0.0929296	0.00878762	-0.0388497	-0.0509138
H_LZN_1816	02.08.1982	CZE	-0.665751	-0.115869	0.125077	-0.163818	-0.0587159	-0.175279	-0.0836132	-0.141075	-0.0650744	-0.110173	-0.0795991	-0.0809135	-0.0586947	-0.0461011	-0.0667944	0.000201167	-0.0865421	0.0274593	-0.117858	0.0587786	-0.136513	0.104221	-0.0335099	0.193341	0.0220001	0.170691	0.0608693	0.142915	0.0871838	0.105894	0.115317	0.0573483	0.133487	0.0349817	0.156329	0.0122216	0.17804	-0.00893171	0.183318	-0.0534115	0.186035	-0.0903532	0.0417191	-0.094687	0.0157533	-0.0400952	-0.0562797
H_LZN_1817	02.08.1982	CZE	-0.67957	-0.103698	0.0959643	-0.171366	-0.00114833	-0.148554	-0.0530132	-0.136735	-0.0349996	-0.103779	-0.0691389	-0.0854736	-0.0326677	-0.0392233	-0.0711356	-0.0143313	-0.07127	0.0412099	-0.148122	0.0417349	-0.144835	0.104807	-0.0331469	0.213419	0.00782162	0.191188	0.0452692	0.136265	0.0790953	0.0883689	0.11516	0.054509	0.157773	0.0344702	0.142015	-0.00645498	0.171775	-0.0151197	0.146687	-0.0737055	0.164497	-0.0976092	0.0526213	-0.0887499	0.0311657	-0.0389325	-0.0681307
H_LZN_1818	02.08.1982	CZE	-0.681902	-0.109549	0.108637	-0.164575	-0.0269693	-0.160345	-0.049872	-0.14141	-0.0489951	-0.113013	-0.0686834	-0.0817408	-0.0318591	-0.0408633	-0.0774199	-0.0122648	-0.0653801	0.0410638	-0.134949	0.0405071	-0.133693	0.119571	-0.0380926	0.207428	0.0180036	0.178556	0.050495	0.137131	0.0791552	0.0921688	0.127352	0.0580632	0.149945	0.0348249	0.145599	-0.00208051	0.174354	-0.00686732	0.15437	-0.0653473	0.153018	-0.0992424	0.0533286	-0.0825596	0.0301829	-0.0349847	-0.0676443
H_LZN_1819	02.08.1982	CZE	-0.650864	-0.11611	0.153047	-0.162459	-0.0204261	-0.161441	-0.0588022	-0.149449	-0.0654303	-0.116271	-0.0601068	-0.0762819	-0.0470275	-0.0321142	-0.0654493	0.0116406	-0.0662035	0.0561555	-0.127515	0.0665664	-0.128657	0.141059	-0.0509036	0.20947	-0.0046914	0.179941	0.0412861	0.139274	0.0790162	0.0927231	0.11099	0.0557223	0.133984	0.0207786	0.165173	0.00142996	0.179095	-0.0316049	0.162555	-0.0800122	0.174383	-0.113626	0.0420885	-0.0915409	0.015636	-0.0425244	-0.0728571
H_LZN_1820	02.08.1982	CZE	-0.683481	-0.106305	0.157719	-0.144691	0.00894828	-0.159555	-0.0593644	-0.156169	-0.0536748	-0.12785	-0.0733128	-0.0906136	-0.0549298	-0.0491435	-0.0636155	0.00337113	-0.078852	0.0441312	-0.113365	0.0724113	-0.109476	0.13695	-0.0514923	0.206378	0.000818031	0.178165	0.0286943	0.130012	0.0704113	0.0902576	0.100559	0.0495363	0.131606	0.0209732	0.144623	-0.00782645	0.156188	-0.0230473	0.157367	-0.0721245	0.162808	-0.0987962	0.0624555	-0.0810208	0.0352991	-0.0380131	-0.0483784
H_LZN_1821	02.08.1982	CZE	-0.673023	-0.133673	0.0761378	-0.167282	0.00183346	-0.14233	-0.0760917	-0.13854	-0.0594421	-0.111354	-0.0831231	-0.0875999	-0.0279867	-0.0208387	-0.088645	-0.0128191	-0.0853389	0.0355565	-0.129284	0.0576282	-0.136175	0.116005	-0.0185684	0.21654	0.0203312	0.181183	0.0381643	0.131184	0.0772685	0.0916978	0.109861	0.0503683	0.144587	0.0234581	0.151791	-0.00509342	0.171742	-0.0258775	0.16612	-0.0562312	0.175808	-0.100792	0.0586734	-0.0853874	0.0323283	-0.0367394	-0.0585336
H_LZN_1822	02.08.1982	CZE	-0.668958	-0.0916474	0.143023	-0.156737	0.0215655	-0.145074	-0.0393363	-0.134586	-0.0371955	-0.109712	-0.0648779	-0.0869617	-0.0514706	-0.0380832	-0.0687122	-0.000438584	-0.0818792	0.0382401	-0.141145	0.0610317	-0.144495	0.12252	-0.0381549	0.219464	0.00378667	0.178425	0.0352661	0.138195	0.069925	0.0970436	0.112903	0.0532466	0.12909	0.0183506	0.149412	-0.00578473	0.164281	-0.0320871	0.175646	-0.0601033	0.184019	-0.100325	0.044722	-0.106112	0.0188665	-0.0466781	-0.0699201
H_LZN_1823	02.08.1982	CZE	-0.695034	-0.121158	0.149709	-0.154268	0.00056544	-0.155954	-0.058605	-0.1351	-0.0537148	-0.102227	-0.0660429	-0.0777326	-0.0447751	-0.0357293	-0.0529531	0.0100731	-0.0754812	0.0418255	-0.104299	0.0694278	-0.120371	0.136658	-0.042214	0.197841	0.0120314	0.177907	0.0222615	0.117565	0.0767174	0.0910574	0.0921022	0.0447671	0.132498	0.0342898	0.151634	0.00501911	0.157706	-0.0385048	0.152317	-0.0799778	0.180687	-0.107762	0.0454526	-0.0930586	0.0224021	-0.0333372	-0.0591862
H_LZN_1824	02.08.1982	CZE	-0.675834	-0.102362	0.125633	-0.158704	-0.0182659	-0.154241	-0.0559233	-0.137769	-0.0595086	-0.105656	-0.0706365	-0.0869841	-0.0433351	-0.0412041	-0.0664464	-0.00238774	-0.0694471	0.0452381	-0.115007	0.052323	-0.149352	0.105351	-0.0505706	0.195434	0.00583378	0.181433	0.0371608	0.138218	0.0845273	0.103303	0.114546	0.0538984	0.143635	0.0340017	0.163885	0.00944714	0.183245	-0.0253299	0.140441	-0.0801284	0.171827	-0.103871	0.046273	-0.0896126	0.0270657	-0.038537	-0.0646225
H_LZN_1825	02.08.1982	CZE	-0.680334	-0.109288	0.130803	-0.16923	0.0134623	-0.153379	-0.0494292	-0.143356	-0.0315409	-0.104413	-0.0693851	-0.0879851	-0.0408811	-0.0414828	-0.0623153	-0.00653486	-0.0711641	0.0475959	-0.117529	0.061451	-0.121158	0.130685	-0.0411741	0.220535	0.00163044	0.178008	0.0260762	0.129218	0.063257	0.10085	0.0977222	0.0523849	0.122753	0.0268227	0.160881	0.0083121	0.157913	-0.0371164	0.149905	-0.0883781	0.168103	-0.122173	0.0473901	-0.0871279	0.0317364	-0.0298397	-0.0614709
H_LZN_1826	02.08.1982	CZE	-0.688987	-0.102261	0.132676	-0.16208	0.0225986	-0.142619	-0.0604579	-0.138788	-0.0472756	-0.113961	-0.0697558	-0.100326	-0.0282313	-0.036309	-0.0697876	0.000771181	-0.0635549	0.0514166	-0.134313	0.0538732	-0.129568	0.117526	-0.0397779	0.220745	-0.00264395	0.182975	0.023712	0.126056	0.0589186	0.0906987	0.0911447	0.0506952	0.126748	0.0221422	0.14426	-0.0115676	0.156468	-0.0324896	0.156746	-0.0745395	0.158984	-0.113964	0.0803762	-0.0759926	0.0550488	-0.0310994	-0.0476204
H_LZN_1827	02.08.1982	CZE	-0.662232	-0.106741	0.116668	-0.164889	-0.0135385	-0.160663	-0.0476434	-0.144521	-0.0485468	-0.11537	-0.0771936	-0.0977851	-0.0313122	-0.032481	-0.0572152	-0.00117924	-0.0637256	0.0510425	-0.137468	0.0648295	-0.141222	0.130767	-0.0484882	0.215408	-0.00280932	0.187157	0.0506331	0.141407	0.0789773	0.0911877	0.0915996	0.0395947	0.140574	0.0242014	0.134965	-0.00470328	0.167898	-0.0229711	0.170438	-0.0612692	0.175252	-0.10435	0.0552355	-0.0963988	0.0329413	-0.0455539	-0.065102
H_LZN_1828	02.08.1982	CZE	-0.670058	-0.113964	0.106242	-0.179862	-0.0177275	-0.174409	-0.0462298	-0.144837	-0.0377619	-0.119871	-0.0588392	-0.085857	-0.0372179	-0.0329244	-0.0557544	-0.00279379	-0.0629348	0.0625557	-0.109437	0.0827008	-0.140223	0.115281	-0.0429693	0.21085	-0.00385738	0.186178	0.037344	0.141682	0.0648446	0.100772	0.0947199	0.0762213	0.130025	0.0326919	0.15583	0.00831705	0.160418	-0.0260791	0.169511	-0.0868333	0.15082	-0.131937	0.0690322	-0.086112	0.046491	-0.0315153	-0.0529466
H_LZN_1837	02.08.1982	CZE	-0.673568	-0.115402	0.0966425	-0.170901	0.0147863	-0.14196	-0.0470614	-0.130218	-0.0287988	-0.106307	-0.0639671	-0.0808428	-0.0375181	-0.0240747	-0.0602048	-0.00383031	-0.0905569	0.0350725	-0.138642	0.0528165	-0.158928	0.105962	-0.0316319	0.220003	0.0135199	0.193491	0.0279621	0.125183	0.0758159	0.0805096	0.11836	0.0582209	0.144502	0.0284517	0.158651	-0.00853179	0.168502	-0.0422855	0.153857	-0.0779984	0.14469	-0.115078	0.0362105	-0.0824001	0.0373939	-0.0302683	-0.0751407
H_LZN_1893	25.08.1978	CZW	-0.698512	-0.131743	0.11862	-0.18355	0.0248549	-0.153257	-0.0534722	-0.150439	-0.0135045	-0.0987749	-0.0682311	-0.0849245	-0.00472361	-0.0220302	-0.0453901	0.00504578	-0.0522441	0.0726659	-0.119568	0.0827443	-0.116436	0.153574	-0.0624533	0.20593	0.0106209	0.175784	0.00905296	0.129359	0.0696798	0.103729	0.0791442	0.0341258	0.126883	0.0172468	0.126385	-0.0245582	0.147506	-0.0440553	0.147244	-0.0853312	0.145571	-0.123832	0.0822341	-0.0752103	0.0413094	-0.0221882	-0.0642553
H_LZN_1890	21.08.1978	CZW	-0.696723	-0.120416	0.128933	-0.164995	0.0287673	-0.150329	-0.0395149	-0.137556	-0.0329558	-0.0943127	-0.0604626	-0.0796171	-0.0300964	-0.0295787	-0.0580067	0.0038205	-0.0426772	0.0645692	-0.115795	0.081167	-0.125432	0.141708	-0.0604004	0.206422	0.00663993	0.191948	0.0166973	0.115808	0.079875	0.0950682	0.0830203	0.0311947	0.122832	0.0155212	0.137126	-0.0184748	0.157314	-0.0404468	0.153546	-0.075612	0.181127	-0.109118	0.0497846	-0.0896124	0.0241345	-0.0421839	-0.0638647
H_LZN_1891	21.08.1978	CZW	-0.681535	-0.0828935	0.131143	-0.159776	0.00647204	-0.15066	-0.0431867	-0.126126	-0.019714	-0.0923974	-0.0792121	-0.0801584	-0.04827	-0.040945	-0.077218	0.00379797	-0.0669944	0.0469282	-0.149903	0.0408919	-0.15415	0.0987301	-0.0445956	0.195365	0.012222	0.188602	0.0402098	0.127897	0.0779064	0.0970309	0.110141	0.0495562	0.149771	0.026529	0.161178	0.000554173	0.176063	-0.0216013	0.171869	-0.0627275	0.178379	-0.0960508	0.0334699	-0.0954119	0.0270077	-0.0467569	-0.0763872
H_LZN_1894	25.08.1978	CZW	-0.680862	-0.116265	0.136522	-0.181128	0.0203103	-0.157177	-0.0323194	-0.122616	-0.0221256	-0.0906873	-0.0477888	-0.0726154	-0.0305965	-0.0320944	-0.0523511	0.0113648	-0.0942387	0.0455594	-0.128735	0.0803415	-0.137034	0.123449	-0.0405982	0.21791	-0.00400037	0.176749	0.0310772	0.138258	0.0494492	0.0869459	0.0887003	0.0527622	0.12582	0.0179628	0.144597	-0.0156898	0.152806	-0.0487814	0.174145	-0.0768613	0.148762	-0.125871	0.0326269	-0.104674	0.0168528	-0.0308458	-0.0629502
H_LZN_1895	21.08.1978	CZW	-0.662761	-0.091354	0.127156	-0.171971	0.00110322	-0.154206	-0.0466849	-0.138485	-0.0335314	-0.106088	-0.0643375	-0.0855089	-0.0296354	-0.027384	-0.0579302	0.00860899	-0.0634229	0.0560826	-0.139922	0.0668415	-0.149207	0.12629	-0.0656371	0.201858	-0.00324411	0.180493	0.0277941	0.135025	0.0844049	0.110711	0.109429	0.0396091	0.148721	0.0291389	0.155038	0.000272574	0.179533	-0.02135	0.159669	-0.0812909	0.1935	-0.113268	0.0377431	-0.0978982	0.019749	-0.0381312	-0.0762289
H_LZN_1896	21.08.1978	CZW	-0.670984	-0.139545	0.121841	-0.173252	-0.00476348	-0.161983	-0.0630392	-0.128161	-0.0258716	-0.097932	-0.0591315	-0.0781971	-0.0201603	-0.0228267	-0.0778006	-0.000536833	-0.0637595	0.0662174	-0.144844	0.0708898	-0.122214	0.142062	-0.0354756	0.219845	0.015785	0.180365	0.0236436	0.124714	0.1047	0.10321	0.0961028	0.0397937	0.149237	0.028867	0.118122	-0.0249046	0.17122	-0.0234598	0.153173	-0.0794737	0.181861	-0.112277	0.0465785	-0.0962751	0.0194504	-0.0397314	-0.0604958
H_LZN_1897	21.08.1978	CZW	-0.67867	-0.117705	0.159006	-0.15583	-0.0129699	-0.15591	-0.0461485	-0.134638	-0.0471547	-0.109921	-0.0599092	-0.0764765	-0.0423867	-0.0357974	-0.0654826	-0.00584365	-0.0644641	0.0569437	-0.140208	0.0684288	-0.142785	0.12146	-0.0346335	0.213247	0.00223374	0.173638	0.0394753	0.139682	0.0846704	0.0871327	0.109695	0.0534017	0.128733	0.0266696	0.147499	-0.00294863	0.161171	-0.0329159	0.142732	-0.0770913	0.1624	-0.112604	0.0489007	-0.0918159	0.0399835	-0.0361879	-0.0566283
H_LZN_1860	04.08.1981	CZW	-0.652484	-0.112407	0.0492253	-0.160839	-0.0196288	-0.134803	-0.0821768	-0.137127	-0.0584841	-0.11359	-0.0880099	-0.090066	-0.0813139	-0.0521311	-0.0911965	-0.0217014	-0.117085	0.0073421	-0.154382	0.0308412	-0.168581	0.0687107	-0.0130113	0.207335	0.0274684	0.183463	0.0589704	0.146332	0.0940647	0.100903	0.129092	0.0604478	0.162689	0.0271242	0.17569	0.0120348	0.177171	-0.0199105	0.174916	-0.0534026	0.175088	-0.0955554	0.0577831	-0.0842844	0.04827	-0.0184995	-0.0393736
H_LZN_1861	04.08.1981	CZW	-0.662352	-0.131079	0.088726	-0.163145	-0.0372208	-0.154134	-0.0647835	-0.133228	-0.0570172	-0.098801	-0.0745773	-0.0900771	-0.0492925	-0.0401975	-0.0672601	-0.00668431	-0.0866389	0.0379177	-0.132474	0.0549371	-0.139782	0.102903	-0.0216222	0.208201	0.0280457	0.184878	0.0506917	0.142232	0.0907736	0.106297	0.128988	0.0648528	0.148549	0.0323805	0.167066	0.013381	0.179666	-0.0169391	0.162087	-0.0684779	0.174685	-0.10423	0.030865	-0.0891298	0.0148904	-0.0379585	-0.065525
H_LZN_1862	04.08.1981	CZW	-0.73976	-0.132559	0.0902255	-0.173809	0.00480354	-0.146614	-0.0417635	-0.127749	-0.0012163	-0.0841683	-0.0380765	-0.0738016	-0.0183471	-0.0244129	-0.038738	-0.000113992	-0.0443803	0.0688749	-0.123733	0.0824739	-0.110307	0.146297	-0.0699448	0.180955	0.0047619	0.174842	0.00372731	0.0984202	0.0631545	0.0712098	0.0815718	0.0363326	0.125186	0.0158245	0.136708	-0.0154078	0.161569	-0.0381393	0.125233	-0.0853087	0.152581	-0.115832	0.0709685	-0.0784746	0.0723384	-0.0121894	-0.0602398
H_LZN_1863	04.08.1981	CZW	-0.67451	-0.10789	0.106938	-0.14759	0.00637202	-0.14675	-0.0541508	-0.129825	-0.0533745	-0.109418	-0.065735	-0.0742203	-0.0695193	-0.0303661	-0.0865695	-0.0122149	-0.082635	0.0450477	-0.130389	0.0561778	-0.158917	0.0983493	-0.031648	0.201063	0.0108888	0.17625	0.0476179	0.129395	0.0736962	0.0902789	0.110538	0.0448559	0.144453	0.0178876	0.157151	-0.0118102	0.178484	-0.027467	0.179424	-0.0633923	0.187563	-0.0865736	0.038813	-0.0962562	0.0206215	-0.0450886	-0.0643894
H_LZN_1864	04.08.1981	CZW	-0.667348	-0.108903	0.113456	-0.146968	-0.00061189	-0.153169	-0.065214	-0.141218	-0.0617818	-0.114934	-0.0711015	-0.0888441	-0.0557709	-0.0409863	-0.0726406	-0.012389	-0.0673095	0.0384942	-0.131508	0.0541718	-0.145197	0.113425	-0.0482375	0.207036	0.012855	0.192556	0.0417998	0.12849	0.0987141	0.0981248	0.102825	0.0516094	0.132179	0.0246474	0.15195	-0.00373105	0.161493	-0.034295	0.159967	-0.0774806	0.178527	-0.100831	0.0623971	-0.0871836	0.0424734	-0.0350437	-0.0645715
H_LZN_1865	04.08.1981	CZW	-0.672659	-0.115702	0.152257	-0.172407	-0.00950849	-0.153331	-0.049645	-0.132785	-0.0392497	-0.0961776	-0.0551582	-0.0758991	-0.0303424	-0.0276405	-0.0689611	-0.0072487	-0.059359	0.056664	-0.12143	0.0690517	-0.136185	0.131881	-0.059829	0.205797	0.00420722	0.192276	0.022084	0.125355	0.0733713	0.0925625	0.0986809	0.0486561	0.127958	0.0203077	0.154806	-0.0135442	0.16389	-0.0437743	0.159452	-0.0799201	0.164398	-0.108081	0.0473988	-0.0933452	0.0132413	-0.0457203	-0.0583614
H_LZN_1866	04.08.1981	CZW	-0.686212	-0.120674	0.166927	-0.159661	0.00785361	-0.161145	-0.0562791	-0.145977	-0.0308826	-0.103618	-0.0588627	-0.090666	-0.0282695	-0.014534	-0.0634642	0.00621292	-0.0635964	0.0575094	-0.100325	0.0973158	-0.120255	0.135501	-0.0723418	0.192836	0.00137919	0.185867	0.0178637	0.132259	0.0739974	0.111926	0.0882181	0.0424309	0.122143	0.0196643	0.130534	-0.0184537	0.148756	-0.0466279	0.151872	-0.0878503	0.173365	-0.128681	0.0591602	-0.0897614	0.0389835	-0.0317998	-0.0437207
H_LZN_1867	04.08.1981	CZW	-0.684018	-0.109888	0.150976	-0.14393	-0.0253813	-0.159969	-0.0638681	-0.137285	-0.0526729	-0.101967	-0.060239	-0.0773298	-0.0416692	-0.0417315	-0.0444105	0.00247846	-0.0670878	0.0400826	-0.115294	0.0658778	-0.127734	0.12067	-0.0536236	0.20157	0.00607598	0.183848	0.0426024	0.137343	0.0833305	0.090117	0.108405	0.0528956	0.128781	0.022392	0.152183	0.00147902	0.163394	-0.0267813	0.168883	-0.066471	0.180515	-0.104332	0.0191251	-0.101128	0.0127281	-0.0445403	-0.068266
H_LZN_1868	04.08.1981	CZW	-0.679028	-0.129059	0.12369	-0.167226	0.0187286	-0.151913	-0.0476948	-0.136016	-0.0153693	-0.097665	-0.0718717	-0.0881944	-0.0390594	-0.0315435	-0.0616413	-0.00439573	-0.0718857	0.0556431	-0.12465	0.0699556	-0.11321	0.138218	-0.0559787	0.202515	0.0149549	0.200108	0.0355722	0.128492	0.0709915	0.0960798	0.0984685	0.052532	0.141021	0.0293088	0.135863	-0.0208983	0.18482	-0.0329016	0.141668	-0.0932339	0.160546	-0.118044	0.0346408	-0.0882512	0.0227062	-0.0309945	-0.0667179
H_LZN_1869	04.08.1981	CZW	-0.664498	-0.108232	0.157531	-0.151736	-0.0248724	-0.16898	-0.0582953	-0.141263	-0.0426475	-0.10306	-0.0615364	-0.0869792	-0.0395615	-0.0369142	-0.0652392	0.0024487	-0.0652054	0.0504478	-0.12769	0.079441	-0.147697	0.126616	-0.0566263	0.207628	0.00877412	0.187993	0.0301249	0.130756	0.0836367	0.100164	0.108008	0.0524362	0.136613	0.0176308	0.13559	-0.0151248	0.170286	-0.0382152	0.162153	-0.0784285	0.184495	-0.106675	0.0482899	-0.0860445	0.0393807	-0.035814	-0.0556433
H_LZN_1870	04.08.1981	CZW	-0.658703	-0.110261	0.106729	-0.165799	0.0214719	-0.148181	-0.0424976	-0.138809	-0.0418123	-0.0983452	-0.0643502	-0.081532	-0.059738	-0.0428712	-0.0764707	-0.00830159	-0.0900714	0.0286831	-0.137876	0.0420185	-0.147113	0.11131	-0.0105612	0.23243	0.00659578	0.184846	0.0654353	0.162979	0.0686765	0.0939122	0.121334	0.0565169	0.148986	0.0266846	0.173354	0.0136598	0.179196	-0.0351687	0.159544	-0.0744839	0.156786	-0.115403	0.0293958	-0.0961658	0.0157688	-0.0386455	-0.0748749
H_LZN_1871	04.08.1981	CZW	-0.66675	-0.0989984	0.168363	-0.150274	0.0161093	-0.141776	-0.0503674	-0.13164	-0.0467971	-0.103616	-0.0656954	-0.0764675	-0.0558196	-0.0437689	-0.0800722	-0.0108876	-0.0842233	0.0356437	-0.138848	0.0425883	-0.148992	0.108765	-0.0180303	0.225839	0.00979882	0.188307	0.0630439	0.150257	0.069325	0.0896119	0.113785	0.0619199	0.133246	0.0291325	0.161743	0.00184	0.180668	-0.0336927	0.161564	-0.0732226	0.154265	-0.112481	0.0272209	-0.0973791	0.0182242	-0.0459451	-0.0743075
H_LZN_1872	04.08.1981	CZW	-0.698257	-0.148008	0.129674	-0.184184	0.00994379	-0.139798	-0.0287081	-0.128652	-0.028111	-0.0956479	-0.0640949	-0.078682	-0.0259414	-0.0256455	-0.0687096	-0.0188577	-0.0686999	0.0464684	-0.105984	0.0673498	-0.1148	0.134789	-0.0220806	0.213537	0.0165263	0.187702	0.0657262	0.156223	0.0714232	0.0994214	0.105501	0.0566138	0.135955	0.0332864	0.145902	-0.00426898	0.161528	-0.0421398	0.145775	-0.0676518	0.121841	-0.117647	0.0276675	-0.0875397	0.00599756	-0.0403382	-0.0750559
H_LZN_1873	04.08.1981	CZW	-0.671962	-0.11688	0.156372	-0.16285	0.00312644	-0.168147	-0.0473564	-0.141146	-0.017416	-0.0949874	-0.0557706	-0.087241	-0.0277172	-0.0340224	-0.0618723	-0.00300657	-0.069748	0.0622586	-0.133708	0.0765527	-0.12453	0.143943	-0.0606419	0.204357	0.00779078	0.189758	0.0241208	0.136036	0.075847	0.108279	0.0991473	0.0566087	0.148309	0.0222774	0.126354	-0.0136505	0.149492	-0.0428169	0.139196	-0.0903205	0.154214	-0.124276	0.0381894	-0.0949369	0.0272802	-0.0455229	-0.0663966
H_LZN_1874	04.08.1981	CZW	-0.658866	-0.0783849	0.142613	-0.150274	-0.00295345	-0.14867	-0.0465882	-0.130648	-0.041072	-0.0968186	-0.0634724	-0.088614	-0.0493783	-0.0473599	-0.0714806	-0.0129375	-0.0948868	0.0380372	-0.155112	0.0600606	-0.169299	0.110222	-0.0502055	0.211149	-0.0024946	0.179295	0.047491	0.129296	0.0644431	0.0873105	0.121293	0.0545115	0.149738	0.023983	0.167852	-0.0128248	0.179951	-0.0327328	0.171331	-0.0739085	0.162862	-0.111771	0.0451708	-0.081252	0.028621	-0.0433492	-0.0858169
H_LZN_1875	04.08.1981	CZW	-0.646711	-0.115756	0.104883	-0.173428	0.0165336	-0.152653	-0.0258107	-0.132208	-0.0235356	-0.101534	-0.0698269	-0.0877192	-0.0343558	-0.0346835	-0.0690761	-0.00879995	-0.102934	0.0390598	-0.148979	0.0469098	-0.154812	0.117258	-0.029141	0.231798	0.0110752	0.207223	0.0349284	0.138341	0.0623732	0.0908604	0.113317	0.0563203	0.134869	0.0261266	0.15692	-0.00493446	0.164408	-0.0438185	0.14938	-0.0936461	0.13821	-0.129472	0.0550597	-0.0911821	0.0324649	-0.0327342	-0.0693167
H_LZN_1876	04.08.1981	CZW	-0.654379	-0.115866	0.104737	-0.181463	0.0114847	-0.151256	-0.0332299	-0.131627	-0.0214124	-0.0989055	-0.0665019	-0.082121	-0.0370865	-0.0404073	-0.0701858	-0.00349516	-0.0831986	0.0442177	-0.153656	0.0452289	-0.148786	0.122385	-0.0315122	0.230283	0.0079403	0.200442	0.0357853	0.139396	0.0590333	0.0864102	0.111004	0.0618416	0.130219	0.0249881	0.163817	-0.00393702	0.164884	-0.0438076	0.145916	-0.0893359	0.142613	-0.128581	0.0603839	-0.089102	0.027102	-0.039608	-0.0629546
H_LZN_1877	04.08.1981	CZW	-0.674344	-0.122712	0.101362	-0.174659	-0.0205894	-0.160249	-0.0417203	-0.136746	-0.0319081	-0.0923796	-0.0631538	-0.0792157	-0.0420408	-0.0446176	-0.0729114	-0.00959388	-0.0805123	0.026742	-0.129856	0.0459582	-0.141122	0.101465	-0.0135819	0.230145	0.0221327	0.201191	0.047341	0.147267	0.0664311	0.103226	0.100767	0.0623393	0.142548	0.0410801	0.154274	0.00238701	0.15369	-0.028966	0.148221	-0.0839625	0.148471	-0.120151	0.0520855	-0.0849613	0.0432818	-0.0356755	-0.063334
H_LZN_1878	04.08.1981	CZW	-0.688983	-0.083236	0.156387	-0.163245	0.0190853	-0.149281	-0.0290334	-0.13145	-0.0149903	-0.0971623	-0.0419451	-0.0787065	-0.0263209	-0.0399672	-0.0487981	-0.00112887	-0.0805414	0.0458608	-0.138229	0.0601187	-0.147366	0.123759	-0.0378365	0.220417	-0.0123057	0.17868	0.0443889	0.151846	0.0434672	0.0724237	0.0812894	0.0385058	0.138799	0.0314361	0.16563	0.00420018	0.166244	-0.0345005	0.156496	-0.081916	0.146098	-0.119923	0.0451844	-0.0916055	0.0257267	-0.03957	-0.0793502
H_LZN_1879	04.08.1981	CZW	-0.699843	-0.107078	0.0628061	-0.187118	0.010677	-0.152517	-0.0107477	-0.12889	-0.0180366	-0.103592	-0.0422104	-0.0855134	-0.034529	-0.0343102	-0.0448079	0.00927756	-0.070723	0.0473571	-0.125981	0.0640807	-0.137562	0.111697	-0.0548254	0.205011	-0.015052	0.18367	0.0239153	0.128454	0.0585301	0.0907814	0.0903851	0.0498142	0.12345	0.0311521	0.154772	0.00099463	0.175235	-0.0316605	0.147005	-0.0895251	0.135292	-0.130672	0.0777984	-0.0907743	0.0616104	-0.0204214	-0.0569903
H_LZN_1880	04.08.1981	CZW	-0.683306	-0.100989	0.125826	-0.16612	-0.0136361	-0.152488	-0.0365212	-0.120533	-0.0277663	-0.093579	-0.0422633	-0.073711	-0.0425599	-0.0414481	-0.0650361	-0.00667395	-0.0912354	0.0313996	-0.134158	0.0650078	-0.172598	0.093464	-0.0285295	0.214724	0.00118722	0.175645	0.0514535	0.140311	0.0549141	0.0854639	0.112251	0.056981	0.139071	0.0293857	0.168245	-0.00129898	0.170528	-0.0357829	0.169811	-0.0713588	0.138978	-0.120781	0.0558105	-0.083842	0.0410645	-0.0366692	-0.0622233
H_LZN_1881	04.08.1981	CZW	-0.64393	-0.0964076	0.144404	-0.172233	0.0117599	-0.159246	-0.0587637	-0.151397	-0.040895	-0.105605	-0.0689204	-0.0835154	-0.0628033	-0.0473088	-0.0888414	-0.0200753	-0.0963805	0.0342719	-0.138362	0.0623293	-0.151768	0.100135	-0.0321998	0.224607	0.0126098	0.195131	0.0543059	0.149021	0.069783	0.0956456	0.109607	0.0638044	0.139547	0.0274601	0.155502	0.00135152	0.156183	-0.0395451	0.188139	-0.0573403	0.149171	-0.112441	0.0456135	-0.0920429	0.0152351	-0.0398284	-0.0586134
H_LZN_1882	04.08.1981	CZW	-0.651755	-0.10025	0.0908624	-0.176567	-0.00561174	-0.153866	-0.0363275	-0.140589	-0.039254	-0.099684	-0.0579704	-0.0814316	-0.0597809	-0.0509939	-0.0733528	-0.00984242	-0.0927524	0.0321691	-0.136523	0.051005	-0.152749	0.115305	-0.0429013	0.216156	0.0150587	0.189048	0.0501049	0.138788	0.0768745	0.0998871	0.12088	0.0671614	0.143111	0.0304318	0.152451	0.00579917	0.183907	-0.0259316	0.174945	-0.0705166	0.178377	-0.11869	0.0326654	-0.0980614	0.0176973	-0.0338248	-0.0770084
H_LZN_1883	04.08.1981	CZW	-0.657774	-0.0857925	0.124464	-0.180102	0.0377117	-0.141273	-0.0521445	-0.141888	-0.0448028	-0.0909422	-0.0747187	-0.0828855	-0.0343613	-0.0356991	-0.0652265	-0.0108894	-0.094908	0.0392003	-0.144072	0.0630693	-0.14872	0.129471	-0.0494438	0.215339	-0.00980032	0.180524	0.0452668	0.140154	0.0600568	0.0824903	0.110891	0.0533015	0.137373	0.0274136	0.157616	-0.00383213	0.177368	-0.0314434	0.177391	-0.0706808	0.164331	-0.12126	0.0555402	-0.0880099	0.0329955	-0.038413	-0.0865541
H_LZN_1884	04.08.1981	CZW	-0.684453	-0.107112	0.135905	-0.167301	-0.000542069	-0.158371	-0.0713367	-0.1484	-0.0412133	-0.107627	-0.0582346	-0.086378	-0.020443	-0.0204542	-0.0714439	-0.00846	-0.0582985	0.0548767	-0.119724	0.0552951	-0.1276	0.118132	-0.026674	0.215269	-0.000791967	0.179659	0.0303883	0.131705	0.0711525	0.104073	0.0907835	0.0514664	0.122784	0.0341858	0.142358	-0.00885283	0.153872	-0.0287816	0.158361	-0.0731611	0.186013	-0.104099	0.0462118	-0.0944299	0.0314489	-0.0370308	-0.0667739
H_LZN_1885	04.08.1981	CZW	-0.680728	-0.101484	0.136445	-0.161478	0.0147438	-0.15031	-0.0563666	-0.148842	-0.0412865	-0.110332	-0.0696479	-0.0875316	-0.029979	-0.0328225	-0.0693115	-0.00358103	-0.0719947	0.0534557	-0.13148	0.0637765	-0.132566	0.117155	-0.0323778	0.213999	0.00394203	0.177519	0.0347655	0.136843	0.0683363	0.0909094	0.093505	0.0496447	0.128539	0.0245155	0.138555	-0.00974811	0.162378	-0.0347632	0.164675	-0.0687142	0.184704	-0.0904689	0.0428057	-0.0995041	0.0269676	-0.0364572	-0.0666141
H_LZN_1886	04.08.1981	CZW	-0.687501	-0.0964811	0.0900473	-0.170938	0.0187843	-0.149908	-0.0247931	-0.131677	-0.0224207	-0.1003	-0.046267	-0.0709757	-0.0342601	-0.0269114	-0.0749748	-0.0135104	-0.0722999	0.0445687	-0.14845	0.0581648	-0.155111	0.117009	-0.041964	0.207174	0.00381866	0.176164	0.024771	0.117897	0.0804064	0.0939021	0.0994161	0.0515007	0.137065	0.0281802	0.153556	-0.00457076	0.174088	-0.0352824	0.176639	-0.0639231	0.154672	-0.116624	0.0599089	-0.0851738	0.0335367	-0.0374505	-0.0682436
H_LZN_1887	04.08.1981	CZW	-0.657415	-0.126079	0.0960098	-0.165762	-0.0282187	-0.157323	-0.0424589	-0.1286	-0.0478285	-0.0995901	-0.0548827	-0.0721251	-0.0635956	-0.0465814	-0.0588597	-0.00965845	-0.0983666	0.0315022	-0.135138	0.0555985	-0.157925	0.107006	-0.0177965	0.223548	0.0248055	0.182578	0.0588238	0.144122	0.0753313	0.10044	0.121967	0.0650826	0.150878	0.0358652	0.169279	-0.001313	0.181244	-0.0351069	0.16908	-0.065191	0.144621	-0.113795	0.0258616	-0.09395	-0.000504451	-0.0447763	-0.0881842
H_LZN_1888	04.08.1981	CZW	-0.681561	-0.131074	0.0710822	-0.183465	-0.00551639	-0.153798	-0.0586511	-0.147673	-0.0288084	-0.0989076	-0.0734859	-0.088189	-0.0307477	-0.0314799	-0.0491948	-0.00692012	-0.0576163	0.0602629	-0.112864	0.0721501	-0.119269	0.133682	-0.0597072	0.199377	-5.13e-05	0.185481	0.027694	0.135167	0.0758456	0.0978968	0.0952677	0.0469305	0.145204	0.0272208	0.140547	-0.00779377	0.165273	-0.0297131	0.164285	-0.0699277	0.165278	-0.113361	0.0624147	-0.0857889	0.0366582	-0.0283509	-0.0607081
H_LZN_1889	04.08.1981	CZW	-0.687197	-0.136435	0.140999	-0.15688	-0.0173738	-0.143063	-0.086449	-0.140155	-0.0377977	-0.0995678	-0.0767421	-0.0918481	-0.0344951	-0.0370458	-0.0524668	-0.00268177	-0.0573074	0.0592026	-0.122854	0.0710921	-0.122489	0.125152	-0.0334688	0.196867	0.0228533	0.187192	0.0340372	0.132676	0.0879622	0.0896165	0.0901833	0.0388121	0.138722	0.0326972	0.150185	-0.0116606	0.177567	-0.032305	0.152739	-0.0634645	0.169866	-0.0971775	0.0258258	-0.0875253	0.0172624	-0.0345823	-0.0655863
H_LZN_1898	03.08.1978	NAW	-0.72319	-0.145122	0.0871517	-0.183355	0.0318075	-0.153186	-0.0310407	-0.140937	-0.0188087	-0.0968556	-0.0391485	-0.0641343	-0.000821058	-0.0160638	-0.0402585	0.0121054	-0.0322503	0.08363	-0.117223	0.0883074	-0.110894	0.144908	-0.0602973	0.197819	0.00663735	0.182634	0.00452798	0.108519	0.078917	0.0983199	0.0858931	0.0430375	0.127401	0.0197356	0.125786	-0.0221226	0.150248	-0.0451492	0.130203	-0.0947915	0.17195	-0.106628	0.0494058	-0.0877413	0.0342534	-0.0329349	-0.0583353
H_LZN_1899	03.08.1978	NAW	-0.671973	-0.122695	0.142482	-0.182908	0.00474337	-0.160625	-0.0309385	-0.142026	-0.0127766	-0.10395	-0.0503594	-0.0894037	-0.0027065	-0.0158944	-0.0475527	0.0216193	-0.0386436	0.0922813	-0.130806	0.086213	-0.122281	0.155132	-0.0742855	0.203599	-0.00832883	0.18817	0.00157314	0.129584	0.0772941	0.103076	0.0807955	0.0511805	0.122466	0.021319	0.135897	-0.0222582	0.159264	-0.0480554	0.149707	-0.0945612	0.159409	-0.138051	0.0404046	-0.106113	0.0339274	-0.0393516	-0.0702256
H_LZN_1900	03.08.1978	NAW	-0.673334	-0.0869831	0.116387	-0.178401	-0.0206951	-0.158841	-0.0352189	-0.13386	-0.0332419	-0.10501	-0.060411	-0.0807148	-0.0388516	-0.0290627	-0.0712662	-0.0082548	-0.0568669	0.0602687	-0.138143	0.0621016	-0.145737	0.108136	-0.0590246	0.191099	0.00656461	0.182212	0.0338709	0.130943	0.0790332	0.109462	0.112489	0.0528785	0.13157	0.0320926	0.15867	0.00772227	0.168856	-0.0235534	0.169424	-0.0672146	0.19174	-0.109316	0.0327539	-0.0963643	0.00151362	-0.0499757	-0.095179
H_LZN_1901	03.08.1978	NAW	-0.654703	-0.10953	0.129694	-0.171401	-0.0263496	-0.160517	-0.064052	-0.142258	-0.0411245	-0.107521	-0.0786487	-0.0905352	-0.0347211	-0.040072	-0.0919779	-0.0275889	-0.0616701	0.0491304	-0.142437	0.0431245	-0.13082	0.11929	-0.0247121	0.22405	0.0132826	0.192153	0.0349187	0.142882	0.074722	0.101968	0.119025	0.0620369	0.140359	0.0361619	0.144716	0.00199688	0.165168	-0.0220274	0.156266	-0.0726653	0.176372	-0.102592	0.0345398	-0.100406	0.0200947	-0.0415711	-0.0664091
H_LZN_1902	03.08.1978	NAW	-0.690767	-0.0991407	0.166413	-0.158528	0.00512776	-0.156014	-0.0440363	-0.139343	-0.0258635	-0.100548	-0.0716113	-0.0967476	-0.0239653	-0.0288024	-0.0506348	0.0025302	-0.0396814	0.0651461	-0.130468	0.0642187	-0.141	0.127127	-0.0409825	0.21138	0.00293421	0.176042	0.00914232	0.126042	0.0667847	0.0980199	0.0856613	0.0464534	0.123781	0.012066	0.13497	-0.0178332	0.17817	-0.0261377	0.154371	-0.0793909	0.164671	-0.117822	0.0614594	-0.0808778	0.0354965	-0.0333043	-0.0665137
H_LZN_1935	23.07.1979	SAE	-0.670336	-0.119366	0.0974105	-0.170687	-0.0126911	-0.151584	-0.0395564	-0.135576	-0.0340436	-0.098482	-0.0498714	-0.0791234	-0.0366137	-0.0341364	-0.0668407	0.00197202	-0.0660692	0.0526729	-0.143992	0.052011	-0.147127	0.106607	-0.0285803	0.216894	0.00945703	0.184752	0.0546633	0.142899	0.0779724	0.0865991	0.121178	0.0518773	0.144176	0.0293303	0.148351	0.00594109	0.16559	-0.0315785	0.182004	-0.0581287	0.15406	-0.118133	0.0322893	-0.0952268	0.00383597	-0.0389534	-0.0912574
H_LZN_1936	23.07.1979	SAE	-0.679276	-0.0811645	0.151231	-0.168115	0.0148193	-0.150954	-0.0308936	-0.13209	-0.0187436	-0.101155	-0.0495631	-0.0864433	-0.0353793	-0.0523761	-0.0589152	-0.00175018	-0.0960142	0.0288585	-0.137232	0.0556647	-0.15569	0.106311	-0.0338865	0.229537	0.00422459	0.18409	0.0514328	0.154427	0.0544247	0.0807051	0.116097	0.0562515	0.132877	0.0282525	0.157064	0.00124518	0.164319	-0.0296238	0.153917	-0.0650004	0.147274	-0.121015	0.031927	-0.0864051	0.0196024	-0.0359887	-0.0893427
H_LZN_1937	23.07.1979	SAE	-0.670335	-0.109245	0.106657	-0.174472	-0.0145114	-0.156734	-0.0413084	-0.1375	-0.0414613	-0.106876	-0.0711096	-0.0909524	-0.0579021	-0.0446903	-0.0695978	-0.00631682	-0.0924946	0.0268414	-0.140282	0.0520269	-0.158894	0.0983252	-0.0303441	0.217984	0.00982301	0.178241	0.0587335	0.14838	0.0651106	0.0752816	0.109463	0.0529077	0.136615	0.0230268	0.158767	0.00248212	0.165128	-0.0289593	0.163686	-0.0531905	0.148717	-0.108488	0.0478839	-0.0829251	0.0423065	-0.0179676	-0.0480518
H_LZN_1938	23.07.1979	SAE	-0.676537	-0.0976682	0.12988	-0.161237	-0.0236465	-0.155045	-0.0649598	-0.141733	-0.047438	-0.105248	-0.059831	-0.0806016	-0.0374379	-0.0377052	-0.071449	-0.0108878	-0.0785514	0.0214921	-0.142432	0.0364529	-0.163619	0.0796296	-0.003428	0.225279	0.0208586	0.170978	0.0758373	0.153378	0.0653086	0.0895949	0.103747	0.0599271	0.13826	0.0481391	0.165121	0.0237392	0.171026	-0.0139817	0.182266	-0.0451218	0.14422	-0.115459	0.0368481	-0.0912549	0.0218548	-0.041094	-0.0706826
H_LZN_1939	23.07.1979	SAE	-0.676426	-0.131292	0.173438	-0.160497	0.013123	-0.146726	-0.076058	-0.140113	-0.0402116	-0.0990354	-0.0717101	-0.0942209	-0.0332285	-0.0317946	-0.0689796	-0.009706	-0.0766814	0.0512407	-0.152976	0.0599644	-0.114016	0.136026	-0.0133638	0.220073	0.0213008	0.178473	0.0524772	0.139127	0.0560157	0.0774846	0.0967879	0.0479356	0.126568	0.0264377	0.15369	0.00671123	0.155485	-0.0267896	0.152092	-0.0708489	0.127236	-0.119904	0.0273432	-0.0933034	0.0163862	-0.0402521	-0.0683124
H_LZN_1940	23.07.1979	SAE	-0.69364	-0.0974871	0.155678	-0.150223	0.0012105	-0.150806	-0.00684599	-0.110573	-0.0188145	-0.0780755	-0.0487923	-0.0665639	-0.0414795	-0.0386383	-0.073143	-0.0140058	-0.0850757	0.0311519	-0.141733	0.0592541	-0.152004	0.122813	-0.0320357	0.214885	0.0129003	0.175692	0.0438275	0.122684	0.0701695	0.0793321	0.110472	0.0496974	0.141306	0.028193	0.168031	0.00193485	0.166927	-0.021613	0.161278	-0.0681399	0.143578	-0.112551	0.029765	-0.0965809	0.0109699	-0.0525653	-0.0973462
H_LZN_1941	23.07.1979	SAE	-0.651235	-0.118717	0.127648	-0.171336	-0.0323092	-0.161818	-0.0529847	-0.131867	-0.0558114	-0.102731	-0.0636318	-0.0797645	-0.0624457	-0.0396763	-0.0853082	-0.0110324	-0.107699	0.0274595	-0.13331	0.0618499	-0.162091	0.109186	-0.0239063	0.206692	0.0109792	0.181107	0.0525912	0.137369	0.0745568	0.0911455	0.121947	0.0604979	0.148269	0.0297752	0.160266	-0.000179793	0.185687	-0.0314188	0.145494	-0.0731987	0.160503	-0.111877	0.0383667	-0.0897536	0.0249601	-0.0245467	-0.0599091
H_LZN_1942	23.07.1979	SAE	-0.681608	-0.0944178	0.150033	-0.167742	0.011619	-0.151004	-0.0361929	-0.128799	-0.0133272	-0.08617	-0.0661994	-0.0738276	-0.0397844	-0.0325958	-0.071162	0.00375613	-0.0903914	0.0333858	-0.161011	0.049786	-0.155422	0.10781	-0.0123823	0.216634	-0.00308189	0.166067	0.0463088	0.136724	0.0604426	0.0789104	0.102908	0.0571344	0.146828	0.0435055	0.163313	0.00116663	0.175018	-0.0353098	0.149984	-0.0717436	0.161231	-0.105721	0.036948	-0.0915393	0.0169976	-0.0384383	-0.0714489
H_LZN_1943	23.07.1979	SAE	-0.648086	-0.0887461	0.036895	-0.189702	-0.0083313	-0.161598	-0.0376204	-0.134045	-0.0353359	-0.102003	-0.0641547	-0.0886601	-0.0582138	-0.0463626	-0.0673596	0.000244504	-0.115288	0.026021	-0.14915	0.0479347	-0.165955	0.100261	-0.0380193	0.211909	-0.00168549	0.176551	0.0453143	0.137806	0.0799057	0.092016	0.14098	0.0678461	0.158409	0.0429514	0.168713	0.00935675	0.185571	-0.0195783	0.187061	-0.0606742	0.170419	-0.113225	0.0512647	-0.08628	0.0338584	-0.039977	-0.0746076
H_LZN_1944	23.07.1979	SAE	-0.663935	-0.0952148	0.148364	-0.167157	0.0368858	-0.135325	-0.0449686	-0.141662	-0.040158	-0.0987079	-0.0658494	-0.0861913	-0.046882	-0.0369744	-0.0904612	-0.0109724	-0.118844	-0.000932275	-0.147283	0.042604	-0.151414	0.113998	-0.0463583	0.211282	0.0179559	0.205598	0.0555377	0.145671	0.0681278	0.0932248	0.103539	0.0426945	0.146151	0.0390229	0.150069	-0.00681689	0.178108	-0.0301084	0.139774	-0.0887738	0.132388	-0.117692	0.0542585	-0.0779297	0.0354341	-0.0283196	-0.0619405
H_LZN_1945	23.07.1979	SAE	-0.679781	-0.119545	0.0668274	-0.186896	0.00388719	-0.148773	-0.0104762	-0.121456	-0.0205848	-0.0996689	-0.0453716	-0.0760563	-0.0421433	-0.035468	-0.069895	-0.0126382	-0.08474	0.0382318	-0.134202	0.0627486	-0.150634	0.128074	-0.0378357	0.21471	0.011239	0.192272	0.0434542	0.135456	0.0593501	0.0780871	0.0947981	0.0390367	0.136833	0.0249376	0.157472	0.00200342	0.173057	-0.0291829	0.165408	-0.0752397	0.164277	-0.104895	0.0437738	-0.0970943	0.0241637	-0.0411125	-0.056695
H_LZN_1946	23.07.1979	SAE	-0.674543	-0.105759	0.120147	-0.163727	0.00137243	-0.148048	-0.0372976	-0.122299	-0.0231658	-0.0944848	-0.0710963	-0.0908793	-0.0367765	-0.039357	-0.0537333	-0.000717313	-0.0754242	0.0422545	-0.156694	0.0483722	-0.160245	0.0891202	-0.0306788	0.225912	0.00875579	0.186522	0.0461344	0.153868	0.0696485	0.0889972	0.112574	0.0548569	0.138866	0.0187621	0.158315	-0.00299947	0.160372	-0.0393661	0.154303	-0.0747557	0.148244	-0.106882	0.0473657	-0.0889135	0.0193514	-0.0471819	-0.0683284
H_LZN_1947	23.07.1979	SAE	-0.683777	-0.0928056	0.0828279	-0.18534	0.0394849	-0.150545	-0.0185447	-0.136412	-0.00547446	-0.0998348	-0.041057	-0.0960248	-0.0227136	-0.0341252	-0.0487322	0.00416411	-0.07273	0.054566	-0.135208	0.0775764	-0.14257	0.125374	-0.0475703	0.219941	-0.0102928	0.189206	0.0199844	0.139199	0.0492824	0.0832313	0.101768	0.051033	0.131468	0.0340643	0.143243	-0.00690148	0.168312	-0.0331055	0.163733	-0.0748095	0.146521	-0.130686	0.0590957	-0.0965187	0.0309427	-0.0472175	-0.0687108
H_LZN_1948	23.07.1979	SAE	-0.636646	-0.0816607	0.145061	-0.186459	-0.0012258	-0.157456	-0.0438067	-0.138736	-0.0452312	-0.106427	-0.072043	-0.0827801	-0.0431984	-0.0280644	-0.060028	0.00147375	-0.102623	0.030889	-0.14455	0.0566729	-0.164762	0.109884	-0.0418154	0.223093	-0.00478233	0.180684	0.033049	0.143825	0.047616	0.0852917	0.117772	0.0548932	0.138051	0.0264215	0.165304	0.004848	0.168397	-0.0364024	0.183707	-0.082901	0.173045	-0.128262	0.050533	-0.0907708	0.0287221	-0.0286554	-0.0752098
H_LZN_1949	23.07.1979	SAE	-0.654076	-0.100516	0.149771	-0.190642	0.0114581	-0.158566	-0.0471654	-0.146371	-0.0328402	-0.104346	-0.0507955	-0.0757149	-0.0480058	-0.0282171	-0.0514773	0.008341	-0.08272	0.0508732	-0.138286	0.0667823	-0.156046	0.126184	-0.0566657	0.212598	-0.00131738	0.195273	0.0398565	0.143471	0.0614743	0.0871137	0.0977757	0.046094	0.119489	0.020406	0.15871	-0.0059561	0.160478	-0.0389248	0.163899	-0.0802921	0.150349	-0.121774	0.0669022	-0.0911563	0.0286393	-0.0382942	-0.0720119
H_LZN_1950	23.07.1979	SAE	-0.695042	-0.108701	0.133885	-0.163135	-0.0262439	-0.159136	-0.0455208	-0.134674	-0.0320451	-0.103479	-0.0620587	-0.0822771	-0.0550573	-0.039256	-0.0862853	-0.0173589	-0.0968049	0.0250506	-0.129104	0.0536261	-0.145459	0.116303	-0.0339936	0.210913	0.00974227	0.173478	0.0305415	0.12379	0.0615328	0.0791737	0.0887535	0.0392288	0.130508	0.02971	0.15212	0.00614039	0.158095	-0.029702	0.153447	-0.0626065	0.148729	-0.115977	0.0956772	-0.0625809	0.0584425	-0.0224393	-0.0196383
H_LZN_1951	23.07.1979	SAE	-0.677864	-0.0976889	0.157808	-0.15372	0.0273614	-0.148538	-0.0187713	-0.126172	-0.0297656	-0.0997135	-0.0489115	-0.0733776	-0.0603448	-0.0411368	-0.0749736	-0.00926654	-0.0877252	0.0343468	-0.136031	0.0558006	-0.15306	0.114872	-0.0232976	0.223759	0.0112884	0.179425	0.0572439	0.150373	0.073014	0.0912667	0.11539	0.0547617	0.12271	0.0172443	0.150051	-0.00552066	0.155033	-0.0425755	0.165645	-0.0648173	0.156691	-0.107551	0.0354605	-0.100739	-0.00359882	-0.0523804	-0.084493
H_LZN_1952	23.07.1979	SAE	-0.636899	-0.110895	0.134204	-0.177516	-0.00914459	-0.152661	-0.0473169	-0.129532	-0.0556252	-0.112717	-0.0744956	-0.0853828	-0.0723357	-0.052055	-0.0876511	-0.00665498	-0.111502	0.0179144	-0.134756	0.0561117	-0.155071	0.107036	-0.0178134	0.232449	0.0151532	0.187494	0.0561471	0.153805	0.0689041	0.104195	0.120668	0.0559602	0.152704	0.0377423	0.17133	-0.000118356	0.17445	-0.0355707	0.164806	-0.0707	0.151942	-0.11643	0.0389194	-0.0810295	0.0209661	-0.0448047	-0.0634174
H_LZN_1953	23.07.1979	SAE	-0.70086	-0.100628	0.112349	-0.12928	0.00609526	-0.153278	-0.0425637	-0.139104	-0.0460375	-0.111626	-0.0661385	-0.0898445	-0.0466639	-0.0441039	-0.0569602	-0.00622711	-0.0997616	0.0033933	-0.125396	0.0453371	-0.159431	0.100549	-0.0203248	0.215292	0.0300523	0.179265	0.054701	0.135966	0.0623905	0.0908282	0.101812	0.0509943	0.132509	0.0290078	0.150818	0.000157539	0.16116	-0.0271491	0.157505	-0.0635261	0.143632	-0.0958814	0.0548422	-0.0920394	0.0244197	-0.0420198	-0.0536293
H_LZN_1954	23.07.1979	SAE	-0.678651	-0.0968978	0.109725	-0.175386	-0.0025798	-0.1575	-0.0312769	-0.133825	-0.0220353	-0.0959603	-0.04725	-0.069223	-0.0355788	-0.0353115	-0.0566294	-0.0035619	-0.0816003	0.0381903	-0.152143	0.0440928	-0.160248	0.109583	-0.0310675	0.211768	0.0073335	0.17584	0.0437045	0.139291	0.0811341	0.0988039	0.12566	0.0573066	0.129881	0.0252294	0.159893	0.00400767	0.165853	-0.0301443	0.161391	-0.0637686	0.151604	-0.112005	0.0201747	-0.0891429	0.00732364	-0.0499798	-0.0809714
H_LZN_1955	23.07.1979	SAE	-0.659461	-0.0923192	0.102031	-0.179987	0.00264451	-0.153771	-0.0276906	-0.132567	-0.00993114	-0.098984	-0.0488338	-0.0847861	-0.0450312	-0.0337492	-0.0604603	0.00209907	-0.097601	0.0321932	-0.163741	0.048183	-0.170395	0.094588	-0.0292705	0.218749	0.00295711	0.189755	0.0462329	0.15251	0.0559862	0.0936235	0.108572	0.0526555	0.13858	0.0301129	0.167144	-0.0135653	0.178277	-0.0399254	0.150105	-0.0862501	0.158237	-0.106801	0.0542937	-0.083661	0.0436874	-0.0365722	-0.0698873
H_LZN_1956	23.07.1979	SAE	-0.647068	-0.0932305	0.116787	-0.178785	-0.0106969	-0.154812	-0.0576647	-0.147017	-0.0428275	-0.105755	-0.0802021	-0.0920738	-0.0411809	-0.0389271	-0.0807062	-0.00668193	-0.0864734	0.0382205	-0.149562	0.0515521	-0.156203	0.11631	-0.0254533	0.227154	0.0157328	0.174507	0.042023	0.132423	0.0721546	0.087843	0.116236	0.0536949	0.149208	0.0367355	0.166881	0.0118862	0.175187	-0.0316141	0.188238	-0.0559429	0.179898	-0.103556	0.0461488	-0.0860102	0.0102339	-0.0344491	-0.083553
H_LZN_1957	23.07.1979	SAE	-0.657696	-0.083918	0.0996811	-0.177501	0.00999436	-0.160326	-0.0265259	-0.131472	-0.0165937	-0.101149	-0.0441007	-0.0761971	-0.0456468	-0.0311028	-0.0720297	-0.00208297	-0.0979795	0.0383759	-0.141183	0.0590837	-0.161693	0.113819	-0.0287418	0.226657	-0.0119005	0.173265	0.0495894	0.157119	0.0661413	0.0979408	0.108305	0.040905	0.159296	0.025742	0.163877	0.00570666	0.190259	-0.0254711	0.164935	-0.0700678	0.176576	-0.105081	0.0301994	-0.101883	0.00757242	-0.0594829	-0.0901763
H_LZN_1958	23.07.1979	SAE	-0.640368	-0.0816918	0.141186	-0.158834	0.00769074	-0.151151	-0.0449667	-0.144251	-0.0352437	-0.104016	-0.0817217	-0.089118	-0.0568026	-0.0328176	-0.0713233	-0.0121885	-0.108999	0.0147604	-0.152623	0.0215626	-0.176783	0.0950514	-0.0242807	0.232424	0.00133584	0.187382	0.06669	0.162036	0.0702163	0.100494	0.123473	0.0673263	0.145038	0.0360943	0.160271	0.00179714	0.16278	-0.0458533	0.151811	-0.0951261	0.155485	-0.124741	0.0441501	-0.0822413	0.0225956	-0.0395746	-0.0744965
H_LZN_1959	23.07.1979	SAE	-0.659834	-0.0829843	0.09938	-0.16305	0.0107623	-0.149791	-0.0296916	-0.131786	-0.0296444	-0.0925617	-0.066041	-0.0762564	-0.0509735	-0.0382554	-0.0717344	-0.00749869	-0.0931726	0.0302603	-0.142013	0.0551474	-0.169646	0.1079	-0.0515291	0.214597	-0.00569136	0.179617	0.0503405	0.136786	0.0586498	0.072821	0.129179	0.0547694	0.15119	0.0301159	0.177667	0.0105077	0.18207	-0.0263421	0.171961	-0.0790945	0.168084	-0.107774	0.0449326	-0.0907576	0.0145292	-0.0453442	-0.0895724
H_LZN_1960	23.07.1979	SAE	-0.684639	-0.107305	0.124824	-0.169256	-0.0144188	-0.148054	-0.0610788	-0.125772	-0.0550393	-0.0902847	-0.0626663	-0.0633918	-0.042802	-0.0276169	-0.0661191	0.00660838	-0.109451	0.0255309	-0.136652	0.046992	-0.15864	0.102292	-0.0519791	0.188402	0.00788427	0.169073	0.0301845	0.121365	0.0678858	0.0822358	0.103204	0.041802	0.148324	0.0239723	0.172303	0.00186699	0.184044	-0.0365836	0.171167	-0.067429	0.161104	-0.114812	0.0504396	-0.0702737	0.0414315	-0.0194629	-0.0442638
H_LZN_1961	23.07.1979	SAE	-0.629876	-0.0826186	0.15145	-0.176774	0.0181314	-0.137186	-0.0464026	-0.124739	-0.0339585	-0.0946797	-0.0805689	-0.0808203	-0.0560936	-0.0394795	-0.0726386	-0.00274562	-0.10263	0.0375753	-0.176404	0.0435867	-0.198955	0.0954666	-0.0220187	0.230126	0.00161601	0.187588	0.0540869	0.148353	0.0656537	0.0862261	0.1129	0.0492201	0.150623	0.027601	0.173195	-0.00606715	0.183039	-0.0407437	0.1609	-0.0767352	0.170036	-0.113509	0.0354522	-0.0892003	0.0106075	-0.050949	-0.0891419
H_LZN_1962	23.07.1979	SAE	-0.674066	-0.111243	0.0867039	-0.192495	0.0383048	-0.160721	-0.0217063	-0.147298	-0.0132556	-0.10716	-0.0312444	-0.0820794	-0.0199598	-0.025064	-0.0674785	-0.0129783	-0.0811421	0.0641064	-0.131026	0.0695778	-0.108015	0.167326	-0.0787874	0.201988	-0.00543534	0.192468	0.0152779	0.125865	0.0726695	0.106283	0.106712	0.043942	0.123998	0.0253187	0.134257	-0.0220137	0.148121	-0.0469901	0.177093	-0.0733397	0.133418	-0.13418	0.0574042	-0.0923153	0.0267007	-0.0403772	-0.0801199
H_LZN_1963	23.07.1979	SAE	-0.677129	-0.116535	0.0880649	-0.172131	-0.0112048	-0.145032	-0.0323329	-0.128075	-0.0359354	-0.104062	-0.0571855	-0.0784739	-0.0611648	-0.043751	-0.0653421	-0.00579774	-0.0813056	0.0419351	-0.132159	0.0590904	-0.15345	0.103367	-0.0276974	0.217825	0.0171649	0.184678	0.0349525	0.129327	0.0685228	0.0865498	0.115326	0.0470054	0.150346	0.0304286	0.172537	-2.66e-05	0.181302	-0.025076	0.177254	-0.0574312	0.154647	-0.099813	0.0484863	-0.0837873	0.00780132	-0.050061	-0.0617842
H_LZN_1964	23.07.1979	SAE	-0.654817	-0.114835	0.0193406	-0.198697	-0.00357976	-0.158555	-0.0386783	-0.132922	-0.0323073	-0.116423	-0.0439909	-0.0895453	-0.0600914	-0.0444066	-0.0712659	-0.0102723	-0.0955095	0.0312496	-0.123319	0.0634352	-0.156696	0.0921329	-0.0262956	0.234908	0.00616871	0.191425	0.0511769	0.158977	0.0581499	0.0946444	0.118163	0.061642	0.132892	0.0317951	0.160797	0.00850619	0.173277	-0.0299802	0.185533	-0.0548279	0.164325	-0.115961	0.0549393	-0.0921553	0.0322677	-0.047008	-0.0613834
H_LZN_1965	23.07.1979	SAE	-0.669234	-0.114932	0.10458	-0.172592	-0.0151798	-0.166949	-0.0302793	-0.135508	-0.0308766	-0.110031	-0.0440886	-0.085611	-0.0458769	-0.0438936	-0.0680797	-0.0022611	-0.0856549	0.0391137	-0.130258	0.0568457	-0.149635	0.119562	-0.04122	0.214962	0.010656	0.189337	0.0509853	0.135868	0.0706933	0.0980427	0.104911	0.0565133	0.136867	0.0437337	0.16121	0.013941	0.159624	-0.0316416	0.158951	-0.0694875	0.145028	-0.119819	0.0336811	-0.0916833	0.0242347	-0.0383991	-0.0609127
H_LZN_1892	18.08.1978	SAW	-0.656733	-0.0748125	0.154635	-0.167329	0.00874938	-0.15045	-0.0445099	-0.141622	-0.045399	-0.111483	-0.0730118	-0.07708	-0.0435968	-0.036719	-0.0729143	-0.00488204	-0.08937	0.0334416	-0.150206	0.0516132	-0.168665	0.103727	-0.0265039	0.22144	0.0049759	0.175907	0.0429184	0.138054	0.0652611	0.081354	0.108514	0.0528968	0.13911	0.0323299	0.177411	0.0115784	0.168162	-0.0280513	0.171096	-0.0719402	0.177941	-0.112729	0.0400391	-0.0881648	0.0085688	-0.0375057	-0.0852764
H_LZN_1912	18.08.1978	SAW	-0.652897	-0.105723	0.0846906	-0.151612	0.0186077	-0.137612	-0.0469314	-0.147889	-0.0524952	-0.118926	-0.0767186	-0.103706	-0.0800654	-0.065266	-0.0869147	-0.0330837	-0.0979575	0.0278935	-0.148579	0.0500337	-0.133751	0.129139	-0.0224979	0.223698	0.0227698	0.189918	0.0662841	0.149923	0.0814716	0.089194	0.12452	0.0682891	0.136908	0.0325994	0.175965	0.0089796	0.163348	-0.0296059	0.182692	-0.0473109	0.149894	-0.103	0.040489	-0.0876037	0.0141455	-0.0465216	-0.0728842
H_LZN_1857	11.08.1978	SAW	-0.672823	-0.135656	0.0970926	-0.174302	-0.0106436	-0.150217	-0.0386147	-0.135794	-0.0303661	-0.100176	-0.0680786	-0.0797332	-0.0436215	-0.0311859	-0.0780958	-0.00685141	-0.0865163	0.0370022	-0.131581	0.0617457	-0.145197	0.109046	-0.0239213	0.212016	0.0138556	0.178932	0.0652498	0.149119	0.0664955	0.0843993	0.111918	0.0573952	0.130594	0.0292903	0.157042	0.00237603	0.156417	-0.0347815	0.163835	-0.0742992	0.158529	-0.10889	0.0243879	-0.0957744	0.0095012	-0.040675	-0.0461988
H_LZN_1858	11.08.1978	SAW	-0.667085	-0.127738	0.135064	-0.172109	-0.00152095	-0.143596	-0.0520846	-0.122009	-0.0552795	-0.0988989	-0.0767546	-0.0708482	-0.0652769	-0.039552	-0.0757953	6.72e-05	-0.088815	0.0367183	-0.137424	0.0537789	-0.159997	0.108834	-0.0145958	0.217217	0.026653	0.176814	0.0682924	0.130632	0.0747893	0.0832004	0.117872	0.0500989	0.142667	0.0207814	0.176611	0.00528489	0.173657	-0.0307463	0.174369	-0.0520962	0.155828	-0.101741	0.0246301	-0.0789371	0.0012407	-0.0412691	-0.0726891
H_LZN_1859	06.08.1978	SAW	-0.670423	-0.0941052	0.126712	-0.169161	0.0175975	-0.136495	-0.0320812	-0.121135	-0.0379074	-0.0963113	-0.0619712	-0.0820508	-0.0447183	-0.044942	-0.0742574	-0.000464731	-0.0906322	0.0334741	-0.137787	0.0562627	-0.147462	0.106406	-0.0391645	0.210764	0.0063569	0.185247	0.0489764	0.139076	0.0707749	0.082617	0.125344	0.0584797	0.153424	0.0321456	0.166478	0.009612	0.190423	-0.0150871	0.163719	-0.069481	0.164173	-0.111965	0.022396	-0.101174	0.00281889	-0.0531427	-0.0838439
[truncated: 10 more columns]

## Sheet: Table S5
Table S5: Wing shape for contemporary samples. For each individual the ID, genotype status, sampling coordinates and date, sample site followed by the raw Procrustes coordinates and the scores of the three leading PC axes for the latter are provided.
ID	Genotyped [Y/N]	Latitude [°N]	Longitude [°E]	Date	Site	ProcCoord1	ProcCoord2	ProcCoord3	ProcCoord4	ProcCoord5	ProcCoord6	ProcCoord7	ProcCoord8	ProcCoord9	ProcCoord10	ProcCoord11	ProcCoord12	ProcCoord13	ProcCoord14	ProcCoord15	ProcCoord16	ProcCoord17	ProcCoord18	ProcCoord19	ProcCoord20	ProcCoord21	ProcCoord22	ProcCoord23	ProcCoord24	ProcCoord25	ProcCoord26	ProcCoord27	ProcCoord28	ProcCoord29	ProcCoord30	ProcCoord31	ProcCoord32	ProcCoord33	ProcCoord34	ProcCoord35	ProcCoord36	ProcCoord37	ProcCoord38	ProcCoord39	ProcCoord40	ProcCoord41	ProcCoord42	ProcCoord43	ProcCoord44
x0909	N	46.9371	8.63612	27.07.2018	CZE	-0.108935	-0.67599	-0.171119	0.110619	-0.1587	-0.0144809	-0.136452	-0.0478434	-0.0989847	-0.0338813	-0.0874925	-0.0583213	-0.0426102	-0.0529886	0.00274557	-0.0583743	0.0614872	-0.0599984	0.0712894	-0.123897	0.132792	-0.127017	0.204478	-0.0434789	0.177274	0.00178746	0.131849	0.0323727	0.0899321	0.0787342	0.0540315	0.104974	0.0289685	0.149434	5.32e-05	0.157105	-0.0218886	0.178457	-0.0712769	0.169244	-0.109452	0.180002	-0.0942423	0.0387948
x0929	N	46.9387	8.63882	27.07.2018	CZE	-0.1063	-0.676999	-0.173849	0.115054	-0.158256	-0.0054612	-0.132943	-0.0430342	-0.0985928	-0.0231995	-0.0839119	-0.0592196	-0.0315049	-0.0374222	0.000884176	-0.0577533	0.0544551	-0.0689572	0.0751285	-0.129254	0.129322	-0.140046	0.195636	-0.0652071	0.186732	0.00186506	0.128641	0.0291949	0.0975445	0.0727007	0.0452723	0.104376	0.0231085	0.136465	-0.0116134	0.147645	-0.0399443	0.160985	-0.0760176	0.157622	-0.114639	0.167337	-0.0935372	0.0511929
x0930	N	46.9386	8.63931	27.07.2018	CZE	-0.108079	-0.66269	-0.172607	0.100594	-0.155907	-0.0319512	-0.136593	-0.0486129	-0.103874	-0.0441425	-0.0821534	-0.06392	-0.0344153	-0.0504736	-0.0032243	-0.0847619	0.0391099	-0.0950487	0.0651192	-0.131338	0.124603	-0.141188	0.199185	-0.0492001	0.176544	0.0115138	0.125	0.0314534	0.0904052	0.0746373	0.0520352	0.104798	0.0282131	0.144058	-0.00525826	0.155262	-0.0294092	0.178441	-0.0616237	0.184476	-0.105619	0.180704	-0.0918762	0.0613635
x0931	N	46.9389	8.63879	27.07.2018	CZE	-0.101437	-0.657311	-0.156449	0.121714	-0.154268	-0.0292104	-0.135429	-0.0545717	-0.108442	-0.0423605	-0.0878591	-0.0653619	-0.0376246	-0.0506308	-0.0148889	-0.0906643	0.0512026	-0.0822387	0.0601438	-0.144202	0.112975	-0.151218	0.210357	-0.0370199	0.181478	0.018847	0.131195	0.0350252	0.098535	0.0847813	0.0438942	0.102225	0.0333047	0.151645	-0.00225506	0.155813	-0.0242945	0.182295	-0.0645505	0.175975	-0.110694	0.175454	-0.0876565	0.0537216
x0932	N	46.9388	8.63885	27.07.2018	CZE	-0.0898274	-0.649716	-0.178101	0.117523	-0.162514	-0.0237269	-0.138674	-0.0520248	-0.0980556	-0.033813	-0.0868415	-0.0680253	-0.0408994	-0.0490072	-0.00458401	-0.07002	0.0504049	-0.0801437	0.0596345	-0.132967	0.123363	-0.147194	0.213066	-0.0532023	0.177777	-0.0117041	0.136189	0.035598	0.0974286	0.0819582	0.0559394	0.115084	0.0279162	0.144108	0.00518425	0.173893	-0.0326991	0.173711	-0.0655601	0.185052	-0.116838	0.174729	-0.0903719	0.0513425
x0934	N	46.9388	8.6387	27.07.2018	CZE	-0.106808	-0.664748	-0.165284	0.115065	-0.154554	-0.0231564	-0.1303	-0.0497849	-0.101801	-0.0369549	-0.0802755	-0.0595187	-0.0330448	-0.0429003	0.00388764	-0.0545021	0.0551174	-0.065625	0.064259	-0.13926	0.124069	-0.141401	0.202624	-0.0587068	0.18531	0.00697052	0.129173	0.0319221	0.0912161	0.0825084	0.0504718	0.113991	0.0182994	0.135836	-0.00644461	0.159714	-0.0286054	0.180144	-0.0735241	0.173008	-0.108908	0.178765	-0.0971216	0.02598
x0938	N	46.9378	8.63779	27.07.2018	CZE	-0.0960433	-0.686275	-0.153909	0.123543	-0.154964	-0.00945225	-0.130247	-0.0363343	-0.106079	-0.037582	-0.0837057	-0.0564385	-0.0420511	-0.0510515	0.0113625	-0.0439692	0.0456397	-0.0736644	0.0656996	-0.119193	0.127915	-0.140597	0.207642	-0.0619082	0.175682	-0.0111585	0.122737	0.0254769	0.0811903	0.0690121	0.0477065	0.106575	0.0225133	0.140019	-0.00553722	0.147314	-0.0337332	0.169524	-0.0735793	0.163797	-0.108059	0.174815	-0.0927036	0.0474837
x0940	N	46.9385	8.63881	27.07.2018	CZE	-0.0846869	-0.672704	-0.16031	0.110148	-0.150323	-0.0243941	-0.128475	-0.0507462	-0.102202	-0.0497905	-0.0841323	-0.06925	-0.0392907	-0.0588465	-0.0127714	-0.0886534	0.0268133	-0.10732	0.0535654	-0.146088	0.0898095	-0.165628	0.194223	-0.0324904	0.17706	0.0139281	0.127694	0.0404823	0.0916013	0.086176	0.0614422	0.126972	0.0325918	0.146847	0.00643537	0.166566	-0.0218908	0.182955	-0.0607095	0.170424	-0.102997	0.169912	-0.0777329	0.0661416
x0941	N	46.938	8.63881	27.07.2018	CZE	-0.12436	-0.654777	-0.15875	0.119035	-0.154923	-0.0461105	-0.133855	-0.0607743	-0.107107	-0.0584718	-0.083245	-0.0687707	-0.0392055	-0.0573549	0.0105141	-0.0576447	0.0385925	-0.094233	0.0572711	-0.11868	0.11564	-0.150072	0.220082	-0.0311559	0.179322	0.0105677	0.143683	0.0570179	0.0912066	0.0875162	0.0535255	0.117925	0.0245926	0.146038	-0.00180804	0.169861	-0.0301794	0.175614	-0.0686616	0.169308	-0.111883	0.166974	-0.0879747	0.0446723
x0943	N	46.9389	8.63859	27.07.2018	CZE	-0.100103	-0.666376	-0.159974	0.116891	-0.160038	-0.0447026	-0.138646	-0.0693712	-0.107363	-0.0496089	-0.0846916	-0.076615	-0.0420676	-0.0517656	-0.0125013	-0.0838804	0.0464228	-0.0792731	0.0489489	-0.144234	0.122681	-0.135834	0.196662	-0.0476047	0.173008	0.0178793	0.11707	0.0267564	0.0955318	0.0936073	0.0444224	0.104056	0.0319804	0.147795	-0.00208315	0.154413	-0.019838	0.176909	-0.0574473	0.170516	-0.0996432	0.180764	-0.0837774	0.0626589
x0946	N	46.9385	8.63921	27.07.2018	CZE	-0.103899	-0.68579	-0.155511	0.126432	-0.155373	-0.0181469	-0.133427	-0.0449512	-0.104345	-0.043368	-0.0837443	-0.0620063	-0.0410678	-0.0531443	-0.00914597	-0.0780398	0.0650532	-0.055872	0.0633653	-0.132329	0.131359	-0.129042	0.192205	-0.0538629	0.176657	0.00837574	0.121224	0.0220921	0.0875717	0.0810765	0.0414962	0.097707	0.0183144	0.138909	-0.00714492	0.152077	-0.0271791	0.171761	-0.0583296	0.168583	-0.100222	0.176708	-0.0879515	0.0484349
x0948	N	46.9384	8.63874	27.07.2018	CZE	-0.0897108	-0.651236	-0.175926	0.0992052	-0.156592	-0.0129227	-0.140603	-0.0593899	-0.101812	-0.031075	-0.0859533	-0.0682038	-0.0390717	-0.0483029	-0.0049716	-0.0758751	0.0387844	-0.0926266	0.0566448	-0.152566	0.0966173	-0.166511	0.207187	-0.0474107	0.188774	0.008397	0.137327	0.0345123	0.0994699	0.0844289	0.0532761	0.104734	0.029308	0.1495	-0.00285903	0.161419	-0.0323375	0.177753	-0.0734429	0.174082	-0.110244	0.174758	-0.0821861	0.0615814
x0949	N	46.9385	8.63881	27.07.2018	CZE	-0.112491	-0.651703	-0.16136	0.123267	-0.145737	-0.00483164	-0.131506	-0.0597216	-0.101637	-0.0467685	-0.0746883	-0.0697046	-0.0303627	-0.0402481	-0.00547215	-0.0762106	0.0460813	-0.0919455	0.055819	-0.145158	0.119083	-0.155476	0.214014	-0.0450534	0.186833	0.00844653	0.137337	0.0426903	0.0989629	0.0941239	0.0487467	0.112846	0.0268746	0.149357	-0.00907938	0.156366	-0.0418062	0.168486	-0.0901036	0.149622	-0.117986	0.166045	-0.0912369	0.0568295
x0986	N	46.9367	8.63559	27.07.2018	CZE	-0.126796	-0.692415	-0.164394	0.117605	-0.153342	-0.0156256	-0.133926	-0.0500092	-0.0847855	-0.00534121	-0.0800573	-0.0523477	-0.0226189	-0.0192089	-0.00363531	-0.0734942	0.0644983	-0.0656776	0.0768506	-0.135904	0.138762	-0.125162	0.196661	-0.0512953	0.185636	0.0177956	0.114739	0.0101948	0.0905917	0.0771729	0.0342056	0.0896018	0.0192548	0.144918	-0.0192489	0.134875	-0.0336196	0.173815	-0.0782445	0.15878	-0.106744	0.170816	-0.0925951	0.0495082
x1002	N	46.9373	8.6403	27.07.2018	CZE	-0.120147	-0.666368	-0.172319	0.109311	-0.156972	-0.0322015	-0.137965	-0.0647037	-0.107763	-0.0550008	-0.0832585	-0.067804	-0.0296181	-0.034023	-0.000812593	-0.0624136	0.0603717	-0.0587924	0.0581685	-0.133827	0.114045	-0.135349	0.198764	-0.0453447	0.187489	0.0161448	0.133356	0.0372589	0.104368	0.0831728	0.0504372	0.099588	0.0310067	0.141803	-0.00841182	0.148896	-0.0272644	0.175036	-0.073508	0.162689	-0.112212	0.173602	-0.0919433	0.0334057
x1004	N	46.9373	8.64024	27.07.2018	CZE	-0.114042	-0.65541	-0.167095	0.150112	-0.168936	-0.0300094	-0.144324	-0.0473401	-0.0993838	-0.027885	-0.084297	-0.06126	-0.0298822	-0.0451031	-0.00325976	-0.0712762	0.0671344	-0.0625157	0.0727707	-0.115008	0.147525	-0.112498	0.194763	-0.0681165	0.200461	0.010881	0.137845	0.0275673	0.108149	0.0836908	0.0572238	0.102285	0.0234596	0.142511	-0.00614453	0.154216	-0.030114	0.180424	-0.0734991	0.179409	-0.118497	0.182137	-0.104713	0.027755
x1005	N	46.9373	8.64009	27.07.2018	CZE	-0.0944607	-0.647026	-0.163962	0.113517	-0.156096	-0.0142068	-0.138747	-0.0691546	-0.114771	-0.066608	-0.085944	-0.0738737	-0.0412346	-0.0542262	-0.00632307	-0.0761412	0.0420675	-0.0806122	0.0530528	-0.146049	0.103999	-0.150294	0.216967	-0.0260864	0.175106	0.00757075	0.134708	0.0413974	0.101983	0.0856175	0.0621081	0.119952	0.0348016	0.150137	0.00623174	0.168315	-0.025327	0.183369	-0.0597704	0.182001	-0.10025	0.186372	-0.0940969	0.0452191
x1019	N	46.9378	8.63923	27.07.2018	CZE	-0.140468	-0.69832	-0.180037	0.0783133	-0.157789	-0.0213701	-0.136848	-0.0356132	-0.106007	-0.0376602	-0.076906	-0.0450734	-0.0313771	-0.0235358	0.00530337	-0.0371724	0.0655031	-0.0589221	0.079677	-0.109602	0.130954	-0.114914	0.201848	-0.0439959	0.179512	0.00214152	0.141323	0.0457114	0.0909258	0.0702124	0.0592001	0.115104	0.0238809	0.131329	-0.00672147	0.150825	-0.0351962	0.155432	-0.0631697	0.169389	-0.112951	0.140406	-0.0952965	0.0399867
x1021	N	46.9378	8.63929	27.07.2018	CZE	-0.0978332	-0.662823	-0.168699	0.126336	-0.160525	-0.0092162	-0.137379	-0.0436795	-0.102521	-0.0377329	-0.0785698	-0.0653298	-0.0343453	-0.0456216	0.00210864	-0.0571098	0.0461514	-0.0778185	0.0586737	-0.140479	0.117138	-0.152333	0.215712	-0.0445812	0.178579	0.00680662	0.141902	0.0461533	0.0955912	0.0849684	0.0566555	0.11199	0.025556	0.144182	-0.00120505	0.158938	-0.0332639	0.16587	-0.077159	0.164051	-0.113153	0.163457	-0.0925811	0.0490104
x1022	N	46.9381	8.63934	27.07.2018	CZE	-0.124697	-0.685422	-0.156764	0.137955	-0.155415	-0.0472496	-0.117112	-0.0249431	-0.0991822	-0.0468476	-0.0824954	-0.0722478	-0.0381451	-0.0578235	0.0257593	-0.0317578	0.0486555	-0.079073	0.0715508	-0.115882	0.112714	-0.146146	0.201292	-0.0404804	0.183829	0.0147734	0.128466	0.0316151	0.087898	0.0709458	0.0446065	0.101389	0.0220624	0.127598	0.00100488	0.16185	-0.0342663	0.167125	-0.0705677	0.167013	-0.118149	0.154176	-0.0951685	0.045014
x1050	N	46.938	8.63836	27.07.2018	CZE	-0.0984186	-0.681324	-0.168715	0.127264	-0.158244	-0.0185738	-0.139729	-0.0522048	-0.102256	-0.0272067	-0.0875708	-0.0510072	-0.0375188	-0.042724	0.00937959	-0.0538937	0.0541044	-0.069012	0.0679851	-0.121585	0.135545	-0.129237	0.200292	-0.058197	0.176408	0.000521573	0.132799	0.0232433	0.0969237	0.0640691	0.0470606	0.0942878	0.0191876	0.136286	-0.00941303	0.146011	-0.0342562	0.167879	-0.073953	0.168824	-0.110615	0.173434	-0.0933334	0.0589253
x1051	N	46.938	8.63836	27.07.2018	CZE	-0.142984	-0.651425	-0.176035	0.0941634	-0.162203	-0.0518553	-0.151321	-0.0761461	-0.114237	-0.0667318	-0.0871952	-0.0754398	-0.0283799	-0.0303233	-0.014412	-0.0749687	0.0533556	-0.0732938	0.0651043	-0.11826	0.138103	-0.121167	0.213393	-0.0369415	0.188441	0.00898004	0.136891	0.0401171	0.0930385	0.0766565	0.0539797	0.108428	0.0253253	0.141387	-0.00261798	0.152501	-0.0365691	0.16475	-0.0673186	0.165487	-0.115618	0.165391	-0.0851527	0.058468
x1054	N	46.9382	8.63884	27.07.2018	CZE	-0.118683	-0.668407	-0.183001	0.0817242	-0.157684	-0.000412211	-0.139148	-0.0344451	-0.106014	-0.0262012	-0.0882808	-0.0481321	-0.0369467	-0.038802	0.00323306	-0.0513323	0.0562824	-0.0714306	0.0624774	-0.125508	0.124046	-0.143235	0.228391	-0.0366774	0.187732	0.00237454	0.142681	0.0370688	0.0981866	0.0864213	0.0532559	0.108449	0.0274003	0.145096	-0.00377094	0.150117	-0.0312699	0.162698	-0.0785545	0.151315	-0.11778	0.1613	-0.0987191	0.0422172
x1056	N	46.9379	8.63868	27.07.2018	CZE	-0.138245	-0.669942	-0.17886	0.0938534	-0.167592	-0.047853	-0.139109	-0.0465668	-0.106269	-0.0383355	-0.0880455	-0.0534942	-0.036069	-0.0422442	0.0170382	-0.0543357	0.0677781	-0.0628434	0.070376	-0.115368	0.125697	-0.122133	0.205067	-0.0408088	0.188668	0.0160172	0.136453	0.0254782	0.0978115	0.0782606	0.053514	0.104166	0.029539	0.142759	-0.000622932	0.149693	-0.0321863	0.169704	-0.0713064	0.164335	-0.108967	0.167888	-0.097518	0.038616
x1061	N	46.9386	8.63917	27.07.2018	CZE	-0.109977	-0.66375	-0.162971	0.126008	-0.16134	-0.0183357	-0.13996	-0.0412237	-0.106841	-0.0330665	-0.0841318	-0.0560459	-0.0321534	-0.0360499	0.0040593	-0.0602061	0.0517944	-0.0776848	0.0601588	-0.132606	0.122892	-0.143652	0.221152	-0.036778	0.186831	0.000694454	0.144702	0.036688	0.0976496	0.0697208	0.0509701	0.103639	0.0210716	0.130344	-0.012141	0.150413	-0.0383038	0.167381	-0.0684604	0.170882	-0.113798	0.164143	-0.0981318	0.0457535
x1062	N	46.9386	8.63917	27.07.2018	CZE	-0.115522	-0.68221	-0.170477	0.126754	-0.161616	-0.0140905	-0.136521	-0.0494033	-0.100979	-0.0375546	-0.0736796	-0.0523543	-0.0257815	-0.0335882	0.00723007	-0.0543495	0.0575896	-0.0708753	0.0681972	-0.128562	0.132256	-0.13094	0.201378	-0.0531615	0.182524	0.000888869	0.125613	0.0250734	0.0906988	0.0780599	0.0507867	0.0999302	0.0215277	0.131941	-0.00712168	0.143857	-0.0320964	0.167287	-0.0763649	0.158219	-0.121006	0.166189	-0.0914058	0.0452193
x1071	N	46.9385	8.63887	27.07.2018	CZE	-0.14594	-0.686129	-0.167893	0.0899941	-0.160021	-0.0366186	-0.13494	-0.0562231	-0.112128	-0.0519179	-0.0845534	-0.0627694	-0.0414005	-0.0491187	0.00727718	-0.054615	0.0500547	-0.0721936	0.0687629	-0.113082	0.133214	-0.117665	0.199017	-0.0386739	0.180103	0.0172418	0.129711	0.0390536	0.0957965	0.0900313	0.0435859	0.110795	0.0201888	0.143078	-0.00274008	0.14721	-0.0260837	0.164264	-0.0632356	0.159413	-0.106002	0.154853	-0.0822322	0.046425
x1072	N	46.9387	8.63925	27.07.2018	CZE	-0.100992	-0.677748	-0.173459	0.117747	-0.152459	-0.00238145	-0.127936	-0.0325336	-0.0993339	-0.0257496	-0.078306	-0.0490753	-0.0293353	-0.0412157	0.00282673	-0.0614123	0.0569365	-0.0607426	0.0629916	-0.139835	0.119895	-0.141601	0.200877	-0.0583986	0.185332	0.000702374	0.135327	0.0355766	0.0946774	0.071634	0.0484134	0.0961314	0.0231018	0.138937	-0.00856917	0.151668	-0.0331654	0.17097	-0.077794	0.167689	-0.120151	0.169403	-0.0969324	0.0344824
x1073	N	46.9387	8.63948	27.07.2018	CZE	-0.111818	-0.664815	-0.17499	0.096821	-0.166404	-0.0252702	-0.143597	-0.0506374	-0.104158	-0.0396395	-0.0827161	-0.0672946	-0.0312221	-0.0381838	0.00617801	-0.0654779	0.0402855	-0.0836737	0.0610112	-0.13142	0.117092	-0.13283	0.210125	-0.0363345	0.181245	0.00799268	0.135529	0.0350117	0.10465	0.0806545	0.0584622	0.109342	0.0305201	0.137004	0.00429825	0.157502	-0.0389275	0.173525	-0.067257	0.169867	-0.108126	0.173944	-0.0926054	0.0513425
x1075	N	46.9387	8.63926	27.07.2018	CZE	-0.100862	-0.648512	-0.18349	0.0971132	-0.171128	-0.0266838	-0.148257	-0.0602069	-0.116924	-0.051264	-0.0942492	-0.0616168	-0.0351355	-0.039422	0.00727065	-0.0587191	0.0582232	-0.0674757	0.0563631	-0.128893	0.116273	-0.144192	0.201489	-0.056068	0.18809	-0.00240904	0.137488	0.0219218	0.104521	0.0835728	0.051569	0.0987526	0.0289372	0.140727	-0.00359676	0.148236	-0.0330684	0.170841	-0.0768856	0.168841	-0.115613	0.172938	-0.0960952	0.0539371
x1093	N	46.9386	8.63917	27.07.2018	CZE	-0.102711	-0.669231	-0.171054	0.120672	-0.162693	-0.0363785	-0.142419	-0.0582818	-0.115815	-0.0463216	-0.100257	-0.0784193	-0.0333648	-0.0466391	0.000295027	-0.0568178	0.0621221	-0.0622487	0.0654585	-0.122702	0.119078	-0.13644	0.203035	-0.0499579	0.181062	0.000274574	0.131513	0.0210756	0.0929985	0.0684233	0.0516853	0.0989109	0.0197564	0.125459	-0.00371931	0.148532	-0.0351964	0.16826	-0.0618115	0.175186	-0.106576	0.181433	-0.0769956	0.0870717
x1096	N	46.9381	8.6392	27.07.2018	CZE	-0.109838	-0.642705	-0.175244	0.113328	-0.158056	-0.0216661	-0.143898	-0.0672761	-0.10714	-0.0434113	-0.087607	-0.075177	-0.036716	-0.0518336	-0.00375796	-0.0817314	0.052147	-0.0783015	0.0544187	-0.130941	0.12118	-0.135434	0.212777	-0.0368272	0.183715	0.00902234	0.150152	0.0437856	0.102558	0.078754	0.0608735	0.10587	0.034721	0.145687	-0.00213654	0.153912	-0.025981	0.172228	-0.0709769	0.176334	-0.113493	0.176904	-0.0987567	0.0468408
x1099	N	46.9381	8.63918	27.07.2018	CZE	-0.0860734	-0.660405	-0.164063	0.109059	-0.15594	-0.0156356	-0.143345	-0.0575862	-0.113017	-0.0444459	-0.0978481	-0.0769224	-0.0469162	-0.0616932	-0.0108105	-0.0791337	0.0446186	-0.0736182	0.0496099	-0.136085	0.113602	-0.13796	0.210118	-0.0417616	0.183657	0.00743939	0.136675	0.0421973	0.102554	0.0898278	0.0639297	0.114738	0.0415275	0.148878	0.00183384	0.154425	-0.0184677	0.183935	-0.0665184	0.16574	-0.0988924	0.184864	-0.0890882	0.0605562
x1100	N	46.9386	8.63917	27.07.2018	CZE	-0.120408	-0.680442	-0.16814	0.095226	-0.150775	-0.0110782	-0.133856	-0.0550085	-0.106036	-0.0450725	-0.0810684	-0.0609205	-0.0297642	-0.0306398	-0.0107903	-0.0740799	0.0585543	-0.0673379	0.062497	-0.135439	0.128334	-0.129311	0.207947	-0.0353209	0.179288	-0.00394924	0.125885	0.0267481	0.0878338	0.0762846	0.0564315	0.118217	0.0249353	0.142768	-0.00385198	0.152142	-0.0335159	0.163745	-0.06576	0.170357	-0.114499	0.162221	-0.0913811	0.0460487
x1320	N	46.9352	8.63163	04.08.2019	CZE	-0.0891636	-0.672568	-0.160146	0.123204	-0.154187	-0.00761674	-0.136011	-0.0321152	-0.102799	-0.033242	-0.081261	-0.0563646	-0.0289395	-0.0336585	0.00368709	-0.0727886	0.0420406	-0.0810023	0.05188	-0.148544	0.116309	-0.148835	0.219954	-0.0279969	0.173155	-0.00483303	0.135652	0.043005	0.089038	0.0677728	0.0521906	0.112638	0.019022	0.130295	-0.002962	0.162245	-0.0285168	0.176989	-0.061122	0.180158	-0.111772	0.16296	-0.0959297	0.0403091
x1321	N	46.9373	8.63955	04.08.2019	CZE	-0.109162	-0.646588	-0.174687	0.089532	-0.152196	-0.0293928	-0.126649	-0.0480282	-0.105867	-0.060031	-0.0864245	-0.0744987	-0.051173	-0.0647966	-0.0100266	-0.0820987	0.0263841	-0.107478	0.0739497	-0.123664	0.104958	-0.146439	0.212832	-0.0244387	0.173778	0.00768101	0.142521	0.0560178	0.0899411	0.0798007	0.0690809	0.1351	0.0283407	0.140387	0.0172042	0.188415	-0.0249428	0.186124	-0.0477356	0.203296	-0.109882	0.158449	-0.0996397	0.0227756
x1351	N	46.935	8.63168	17.07.2019	CZE	-0.100417	-0.661434	-0.165239	0.110977	-0.157853	-0.0299446	-0.131085	-0.0441035	-0.107033	-0.046583	-0.0839856	-0.07151	-0.0506208	-0.0735714	-0.0150979	-0.0839621	0.0291668	-0.104376	0.0566812	-0.149285	0.114338	-0.157216	0.215664	-0.0227079	0.168302	0.00802461	0.128477	0.0560503	0.0738204	0.07676	0.0525664	0.123578	0.0297866	0.154991	0.0102883	0.172274	-0.0192385	0.174402	-0.0501479	0.174342	-0.0933727	0.154226	-0.0844607	0.052128
x1352	N	46.935	8.63168	17.07.2019	CZE	-0.117317	-0.678384	-0.176149	0.117757	-0.146986	0.00352681	-0.125018	-0.0347695	-0.0906057	-0.0149449	-0.0759022	-0.0574772	-0.0385161	-0.0485594	-0.000331028	-0.0739887	0.0393594	-0.0920583	0.0670265	-0.147779	0.116938	-0.160227	0.219263	-0.0307387	0.180212	-0.000307182	0.136596	0.0508375	0.0733	0.0575163	0.0364114	0.093516	0.0110495	0.120235	-0.00715899	0.154274	-0.0397268	0.165852	-0.0778042	0.158767	-0.121683	0.143961	-0.0767027	0.0718526
x1353	N	46.935	8.63168	17.07.2019	CZE	-0.104384	-0.669454	-0.164405	0.111329	-0.154376	-0.017876	-0.140789	-0.0469404	-0.102833	-0.0394443	-0.0791775	-0.0633399	-0.042457	-0.0583902	0.000961704	-0.0646857	0.0364182	-0.0882551	0.0554454	-0.127836	0.0957941	-0.154334	0.22167	-0.0227575	0.175139	0.00798644	0.153947	0.0667638	0.0903796	0.0732256	0.0685539	0.127463	0.0252122	0.140939	0.00511007	0.169323	-0.0274691	0.167592	-0.0536769	0.183747	-0.108025	0.147195	-0.0967909	0.0250225
x1355	N	46.9348	8.63237	17.07.2019	CZE	-0.10414	-0.661288	-0.171195	0.108017	-0.159171	-0.0270454	-0.136204	-0.0489448	-0.10956	-0.0469165	-0.0858878	-0.0586418	-0.0420059	-0.0513678	-0.00548862	-0.0659545	0.0376585	-0.0805574	0.0612544	-0.137755	0.105742	-0.153438	0.210822	-0.040423	0.186611	0.0106088	0.132896	0.0401786	0.089439	0.0714834	0.052733	0.103305	0.0271759	0.131726	0.00302646	0.154882	-0.0284928	0.171707	-0.0585932	0.18135	-0.110108	0.16705	-0.0918988	0.0465598
x1356	N	46.9349	8.63204	17.07.2019	CZE	-0.119299	-0.669989	-0.167614	0.107306	-0.154296	-0.0259835	-0.13904	-0.0709873	-0.11246	-0.0576965	-0.0991586	-0.0805154	-0.0437227	-0.0540401	-0.00224865	-0.056977	0.0374913	-0.0900583	0.0565892	-0.136476	0.0976661	-0.160776	0.211159	-0.0211015	0.179298	0.0168379	0.138275	0.0560007	0.081699	0.0831964	0.0566357	0.122309	0.0232004	0.134764	0.00591716	0.156467	-0.0232033	0.16132	-0.0608781	0.160147	-0.0938306	0.15876	-0.0763229	0.0639126
x1357	N	46.9346	8.63213	17.07.2019	CZE	-0.102297	-0.646218	-0.163135	0.110315	-0.161383	-0.0513952	-0.139153	-0.0618689	-0.111675	-0.0623049	-0.0893015	-0.0835295	-0.047738	-0.0718603	-0.0117144	-0.0776394	0.0169463	-0.108895	0.0406721	-0.140759	0.0926529	-0.162701	0.225452	-0.0133706	0.17443	0.00941098	0.150182	0.0645087	0.0903962	0.0769043	0.0640034	0.125822	0.0279847	0.136208	0.0105258	0.17073	-0.0271525	0.166281	-0.056268	0.175875	-0.104101	0.156826	-0.0816234	0.067274
x1358	N	46.9346	8.63228	17.07.2019	CZE	-0.120727	-0.660417	-0.174385	0.105517	-0.153796	-0.00065505	-0.133175	-0.0349239	-0.102207	-0.031792	-0.0712606	-0.0503671	-0.0380497	-0.0576762	0.00431231	-0.0591972	0.0388956	-0.0943966	0.0703948	-0.118904	0.109833	-0.150277	0.230384	-0.0316503	0.192492	0.015354	0.151323	0.047415	0.0934473	0.0759533	0.0586565	0.122539	0.018136	0.129941	0.000112501	0.159312	-0.0373368	0.16105	-0.0628687	0.185245	-0.123654	0.153426	-0.0996807	0.0307936
x1360	N	46.9344	8.63243	17.07.2019	CZE	-0.109915	-0.688228	-0.167653	0.10534	-0.156725	-0.0153599	-0.127298	-0.0155447	-0.0943171	-0.0197721	-0.0717891	-0.0332418	-0.0374345	-0.0422254	0.00460716	-0.0535474	0.0368095	-0.0899018	0.0675478	-0.127281	0.106813	-0.153574	0.226245	-0.032682	0.175741	-0.00131557	0.145299	0.0466135	0.0846139	0.0641718	0.0567637	0.10545	0.0220191	0.132864	0.00270868	0.159746	-0.0418816	0.161691	-0.0769822	0.157416	-0.118765	0.144956	-0.0889769	0.0422745
x1361	N	46.9348	8.63241	17.07.2019	CZE	-0.109395	-0.653253	-0.165451	0.101986	-0.157523	-0.0411988	-0.134981	-0.0684324	-0.107208	-0.0603244	-0.0828758	-0.0783102	-0.0445114	-0.0529418	-0.00201023	-0.0587136	0.0246918	-0.0965765	0.04183	-0.144292	0.0921238	-0.164563	0.230463	-0.0131069	0.173673	0.0031695	0.147843	0.0638583	0.0877436	0.0771325	0.0631657	0.126241	0.0266001	0.141098	0.011829	0.173947	-0.0256784	0.177887	-0.0582527	0.175726	-0.105628	0.156316	-0.0816455	0.049764
x1362	N	46.9346	8.63249	17.07.2019	CZE	-0.0932613	-0.649605	-0.16385	0.11461	-0.158254	-0.0451476	-0.13667	-0.0558906	-0.100508	-0.0498221	-0.0803523	-0.0731729	-0.0452268	-0.0662413	-0.00853807	-0.0664847	0.016946	-0.107917	0.039313	-0.151819	0.0902818	-0.1686	0.227969	-0.00676314	0.179335	0.0160037	0.150218	0.0712044	0.087183	0.0781817	0.0733396	0.131073	0.0385907	0.150613	0.0170745	0.174501	-0.0222173	0.181278	-0.0519559	0.188282	-0.104795	0.161895	-0.0852664	0.0451892
x1363	N	46.9346	8.63249	17.07.2019	CZE	-0.0955182	-0.667254	-0.164769	0.104218	-0.152841	-0.0362403	-0.130538	-0.0461143	-0.107201	-0.0473476	-0.0751412	-0.0556473	-0.0382354	-0.0536836	-0.00022821	-0.063852	0.030946	-0.102532	0.0568123	-0.14699	0.0968837	-0.173901	0.21131	-0.0377592	0.17981	0.0140377	0.123983	0.0399116	0.0796844	0.0726476	0.04495	0.116345	0.0295764	0.148949	0.00675275	0.163605	-0.0290012	0.174602	-0.059428	0.169442	-0.105785	0.162569	-0.0838249	0.065818
x1364	N	46.9346	8.63262	17.07.2019	CZE	-0.11543	-0.652366	-0.171589	0.101647	-0.151572	-0.0309036	-0.12266	-0.0347355	-0.0967484	-0.0340208	-0.0754134	-0.0597425	-0.0398661	-0.0565884	-0.00718912	-0.0832855	0.0379509	-0.0944045	0.0583761	-0.136449	0.109708	-0.15111	0.223941	-0.0283155	0.184307	0.0131329	0.14922	0.0631145	0.0879648	0.0757387	0.0583532	0.12832	0.0266413	0.157293	0.0041569	0.180041	-0.0303362	0.175532	-0.0691709	0.173853	-0.114233	0.157818	-0.0963906	0.0313679
x1365	N	46.9344	8.63262	17.07.2019	CZE	-0.122675	-0.669683	-0.175843	0.0951331	-0.159364	-0.0148446	-0.136547	-0.03694	-0.104329	-0.0314281	-0.0864564	-0.0476656	-0.0326213	-0.0339187	-0.0025548	-0.061066	0.0402038	-0.0822444	0.0753275	-0.124854	0.113082	-0.158624	0.228683	-0.0290357	0.187165	0.0155474	0.14753	0.054761	0.0882762	0.0810831	0.0548089	0.111351	0.0252112	0.133782	0.00254578	0.15599	-0.0372736	0.154003	-0.0634845	0.167172	-0.112216	0.153892	-0.0867232	0.0443593
x1366	N	46.9344	8.63262	17.07.2019	CZE	-0.108238	-0.678311	-0.184145	0.108047	-0.162566	-0.00501871	-0.129697	-0.0242388	-0.100467	-0.0206191	-0.0725339	-0.0518078	-0.0315776	-0.0456987	0.0094453	-0.0579845	0.048642	-0.0880885	0.0718829	-0.121861	0.112075	-0.14985	0.223177	-0.0330559	0.178561	-0.00592523	0.139436	0.0406512	0.0818347	0.0585968	0.0531347	0.0972681	0.0216153	0.127927	0.00208739	0.155262	-0.0378802	0.163356	-0.0737341	0.175749	-0.122644	0.14992	-0.0906505	0.063979
x1367	N	46.9345	8.63259	17.07.2019	CZE	-0.0993759	-0.664771	-0.171805	0.0916751	-0.14752	0.00626408	-0.140407	-0.0409044	-0.110832	-0.0473271	-0.0902042	-0.0667274	-0.0320115	-0.0282147	-0.00444896	-0.0793237	0.0473185	-0.0767506	0.0542975	-0.147065	0.103566	-0.160497	0.220524	-0.0325206	0.184856	0.00970315	0.139175	0.0439101	0.0821143	0.0653574	0.0503736	0.105459	0.0277979	0.142698	0.00585156	0.170276	-0.0285868	0.171578	-0.0648077	0.167087	-0.103777	0.151778	-0.0932407	0.0566028
x1368	N	46.9345	8.63259	17.07.2019	CZE	-0.110487	-0.618883	-0.164933	0.113279	-0.156363	-0.0486166	-0.129121	-0.0693109	-0.106939	-0.0708804	-0.0890915	-0.109359	-0.0522462	-0.082503	-0.00843034	-0.0877528	0.01856	-0.111257	0.030027	-0.164269	0.0838712	-0.175637	0.232686	-0.00517975	0.18528	0.0230954	0.152822	0.0747516	0.084978	0.0735397	0.0583267	0.128366	0.0290128	0.148522	0.0139852	0.18028	-0.0219154	0.18297	-0.0526431	0.190245	-0.110517	0.168074	-0.0810764	0.050607
x1369	N	46.9345	8.6327	17.07.2019	CZE	-0.0874785	-0.702688	-0.163824	0.108241	-0.15148	-0.0208635	-0.12331	-0.0206219	-0.0959968	-0.0140544	-0.0670962	-0.033694	-0.0327658	-0.0282963	0.0145218	-0.0478906	0.0493209	-0.0745378	0.0680689	-0.14483	0.112471	-0.170616	0.210954	-0.0583545	0.163918	-0.0155659	0.126156	0.0356923	0.0681601	0.0569199	0.0415239	0.102557	0.0227674	0.136972	-0.0172068	0.143585	-0.0422886	0.159819	-0.0782503	0.159311	-0.114039	0.161107	-0.072872	0.0894718
x1370	N	46.9345	8.63284	17.07.2019	CZE	-0.0965441	-0.667699	-0.177335	0.0897486	-0.148667	-0.00759208	-0.13659	-0.0283309	-0.0973248	-0.0271545	-0.078938	-0.0612323	-0.0434062	-0.0573389	-0.00593962	-0.0713397	0.0246477	-0.0965647	0.056483	-0.141156	0.108095	-0.141831	0.23266	-0.0138173	0.176174	0.00749687	0.156734	0.0629577	0.0786625	0.0585018	0.0624202	0.117962	0.0349341	0.144249	0.0141477	0.172791	-0.0214494	0.178259	-0.0465789	0.204727	-0.110362	0.163207	-0.091249	0.0390283
x1371	N	46.9345	8.63287	17.07.2019	CZE	-0.117603	-0.657575	-0.179538	0.112872	-0.161319	-0.0195188	-0.138429	-0.0430639	-0.105831	-0.0380586	-0.0828669	-0.056182	-0.041254	-0.0497507	-0.000644771	-0.0653852	0.0477774	-0.0800961	0.0725899	-0.123164	0.121488	-0.142433	0.235098	-0.0307624	0.184341	-0.00460397	0.147261	0.0498789	0.0805572	0.0615207	0.0514806	0.106776	0.0177289	0.128095	0.00187476	0.161803	-0.0406006	0.162917	-0.0619972	0.176201	-0.112741	0.142923	-0.0957347	0.044361
x1372	N	46.9346	8.63281	17.07.2019	CZE	-0.0807291	-0.679298	-0.163422	0.130459	-0.142327	0.0205873	-0.128895	-0.03543	-0.091586	-0.0163799	-0.0819359	-0.0604285	-0.0415929	-0.0480017	-0.00102491	-0.0549878	0.0336025	-0.0990711	0.0675305	-0.143203	0.0978528	-0.174253	0.21169	-0.0402079	0.169959	-0.00397796	0.138251	0.0416916	0.0867613	0.0658992	0.0521756	0.108237	0.0204011	0.128362	0.00284594	0.159385	-0.037198	0.166096	-0.0709891	0.168469	-0.119457	0.155745	-0.097319	0.0370787
x1373	N	46.9345	8.63318	17.07.2019	CZE	-0.104538	-0.642764	-0.168293	0.10705	-0.153478	-0.0236085	-0.132324	-0.054766	-0.110531	-0.0580298	-0.0972154	-0.0951543	-0.0439353	-0.056392	-0.0101922	-0.082182	0.0285769	-0.0952109	0.0473083	-0.157009	0.100125	-0.165571	0.231375	-0.0142628	0.179419	0.0113415	0.150419	0.0607723	0.0818567	0.0654532	0.0549872	0.12336	0.0223481	0.133523	0.0145896	0.177684	-0.030543	0.175125	-0.0603638	0.180792	-0.100776	0.15442	-0.0837555	0.0536032
x1374	N	46.9346	8.63318	17.07.2019	CZE	-0.109939	-0.661519	-0.178751	0.104165	-0.163312	-0.0273286	-0.136161	-0.0446382	-0.104891	-0.042602	-0.0784892	-0.0644331	-0.0298608	-0.0487485	0.00784907	-0.0501928	0.04044	-0.082692	0.0615329	-0.131163	0.113854	-0.150783	0.223122	-0.0306189	0.17952	-0.00194451	0.139657	0.0386389	0.0755271	0.0486185	0.0520439	0.102447	0.023729	0.126933	0.0048566	0.166148	-0.0351968	0.167423	-0.0723647	0.177509	-0.123463	0.165317	-0.0864533	0.0643616
x1376	N	46.9348	8.63389	17.07.2019	CZE	-0.097894	-0.645264	-0.177771	0.0793623	-0.151989	-0.0387142	-0.130934	-0.0717846	-0.110118	-0.0698583	-0.0980466	-0.0994227	-0.0282699	-0.0304118	-0.00243149	-0.0623715	0.013707	-0.128245	0.0337694	-0.168016	0.0700263	-0.193757	0.218639	-0.016641	0.173769	0.0159417	0.144064	0.0626519	0.0782295	0.0661931	0.0562429	0.125662	0.0264949	0.14019	0.00829536	0.172251	-0.025426	0.175098	-0.0620438	0.171266	-0.0960742	0.174812	-0.0644702	0.0895118
x1377	N	46.9348	8.63379	17.07.2019	CZE	-0.114476	-0.698396	-0.185247	0.0850511	-0.148214	-0.0052254	-0.135475	-0.0405053	-0.104249	-0.0322214	-0.0893148	-0.0602399	-0.0395111	-0.0364496	0.0172809	-0.0276897	0.0585134	-0.0593713	0.0662211	-0.128329	0.104249	-0.161105	0.217566	-0.0367898	0.177026	0.00299776	0.121603	0.0235405	0.0606288	0.034061	0.048899	0.104663	0.0153437	0.120961	-0.00120729	0.148572	-0.0311631	0.163665	-0.068229	0.169971	-0.118325	0.140695	-0.0684762	0.0823412
x1378	N	46.9346	8.63398	17.07.2019	CZE	-0.0880094	-0.634425	-0.160354	0.102778	-0.148148	-0.025065	-0.130953	-0.0704886	-0.110962	-0.0544232	-0.102354	-0.0986164	-0.0582716	-0.0731453	-0.00723315	-0.0620824	0.0285709	-0.0923547	0.0300802	-0.156346	0.0778951	-0.180177	0.229254	-0.0133661	0.181328	0.0195315	0.151959	0.073509	0.0954733	0.0908922	0.073258	0.146398	0.0312261	0.157461	0.0123668	0.179554	-0.0222591	0.184624	-0.0453185	0.184279	-0.0988877	0.17625	-0.0868997	0.0231267
x1379	N	46.9346	8.63398	17.07.2019	CZE	-0.114327	-0.713412	-0.169122	0.131601	-0.14978	0.00456969	-0.126805	-0.0198775	-0.0972682	-0.0193026	-0.0716788	-0.0457796	-0.026121	-0.0276151	0.002246	-0.0489822	0.0485585	-0.0709963	0.0791741	-0.120066	0.111213	-0.14416	0.21163	-0.0293675	0.174606	0.00636941	0.138794	0.0460991	0.0785415	0.0566943	0.045103	0.0991808	0.0159628	0.119999	-0.00414681	0.134671	-0.0396513	0.147098	-0.0734513	0.155306	-0.111787	0.159046	-0.086753	0.0408439
x1380	N	46.9348	8.63388	17.07.2019	CZE	-0.099058	-0.677359	-0.183319	0.0947277	-0.151932	0.00761257	-0.142358	-0.0351881	-0.103798	-0.0298317	-0.0855254	-0.0553234	-0.036835	-0.0342531	0.00854664	-0.0553354	0.057036	-0.0704286	0.0738592	-0.115478	0.131581	-0.142206	0.211753	-0.058236	0.180861	-0.0125885	0.132359	0.0343736	0.0733064	0.0527939	0.0444876	0.0978191	0.0209954	0.130521	-0.00665799	0.157384	-0.0397838	0.167085	-0.0597212	0.180676	-0.112588	0.163015	-0.09237	0.0517362
x1381	N	46.9347	8.63385	17.07.2019	CZE	-0.111855	-0.68054	-0.185603	0.131249	-0.155518	-0.0175415	-0.135066	-0.0413415	-0.100891	-0.0384607	-0.0732044	-0.0532792	-0.0380161	-0.0521166	0.000824424	-0.0569607	0.0521228	-0.0649605	0.0693372	-0.130096	0.113218	-0.148435	0.215935	-0.0278842	0.171357	0.000411021	0.136739	0.0451789	0.0725321	0.065861	0.0511751	0.101312	0.0300958	0.13263	-0.000890193	0.158202	-0.0372823	0.163881	-0.0644994	0.164906	-0.108671	0.152618	-0.0890191	0.0424798
x1382	N	46.9347	8.63385	17.07.2019	CZE	-0.112469	-0.64352	-0.174078	0.112107	-0.156933	-0.0193181	-0.136619	-0.0842465	-0.104501	-0.0469748	-0.0885194	-0.0876414	-0.0384231	-0.0550607	-0.00275149	-0.0755677	0.0516076	-0.0766449	0.0581723	-0.150747	0.0997983	-0.15983	0.222553	-0.017244	0.175941	0.00337062	0.142155	0.0586032	0.0857153	0.0716308	0.05817	0.123776	0.0220457	0.133182	-0.00121217	0.159494	-0.0300274	0.177927	-0.0677572	0.173812	-0.11111	0.170253	-0.0852831	0.0593499
x1384	N	46.937	8.63555	17.07.2019	CZE	-0.115224	-0.652789	-0.184583	0.0861362	-0.149129	-0.017878	-0.130507	-0.0452599	-0.0959783	-0.0339358	-0.0713778	-0.0668425	-0.0389048	-0.057743	-0.00826882	-0.0820039	0.0311434	-0.096952	0.0545302	-0.138464	0.0949907	-0.161588	0.225242	-0.0118371	0.178685	0.0129065	0.152974	0.0687757	0.0938797	0.0774946	0.0638958	0.127096	0.0292154	0.14213	0.00614224	0.173921	-0.0279833	0.175453	-0.0634368	0.178379	-0.102648	0.171705	-0.0962007	0.0344312
x1385	N	46.9369	8.63591	17.07.2019	CZE	-0.0879644	-0.688093	-0.178197	0.109744	-0.151867	-0.00965153	-0.127216	-0.0262677	-0.0881256	-0.0257885	-0.0686156	-0.0447054	-0.019464	-0.0288079	0.00361393	-0.0584532	0.0352372	-0.0900945	0.0583058	-0.138301	0.103753	-0.158234	0.215093	-0.0303885	0.170028	-0.00635944	0.13637	0.0464198	0.0815779	0.0602266	0.0527304	0.105071	0.0264617	0.134584	-0.00273157	0.160051	-0.0346242	0.168655	-0.0591728	0.178926	-0.112296	0.163108	-0.0941072	0.0489158
x1386	N	46.9367	8.63707	17.07.2019	CZE	-0.074273	-0.678306	-0.175516	0.127593	-0.165565	0.00941329	-0.130944	-0.0384615	-0.0950321	-0.0176431	-0.0828109	-0.0548431	-0.0414834	-0.0423866	-0.00736436	-0.0818816	0.044466	-0.0861718	0.0613864	-0.124744	0.117562	-0.142552	0.191785	-0.0633355	0.185115	-0.00230348	0.123947	0.0107074	0.0917656	0.0687824	0.0583216	0.109613	0.0290257	0.137601	0.00454424	0.16339	-0.0299156	0.176758	-0.0626886	0.183654	-0.121285	0.163792	-0.0905714	0.0614036
x1392	N	46.9383	8.6394	17.07.2019	CZE	-0.0904494	-0.660773	-0.171942	0.117181	-0.160282	-0.0360995	-0.136395	-0.0466744	-0.0984912	-0.0432634	-0.0765057	-0.0747131	-0.0457533	-0.0665863	0.0107354	-0.0467384	0.0320135	-0.0987491	0.0488313	-0.145699	0.092132	-0.16495	0.209846	-0.0281701	0.166922	-0.0038137	0.147124	0.0553344	0.0899759	0.0717239	0.0586333	0.112119	0.0261725	0.135279	0.00854821	0.165563	-0.0322682	0.170427	-0.0621002	0.184049	-0.115604	0.167124	-0.0792776	0.0587879
x1394	N	46.9387	8.63914	17.07.2019	CZE	-0.100052	-0.660321	-0.168971	0.105427	-0.159562	-0.0529671	-0.132637	-0.0602118	-0.102279	-0.053612	-0.0809255	-0.0654087	-0.044346	-0.0692421	-0.00499059	-0.0623077	0.0385898	-0.0848066	0.0605795	-0.146428	0.0911777	-0.169803	0.210467	-0.0129872	0.173907	0.0139679	0.138897	0.0635809	0.0812736	0.076841	0.0563146	0.122241	0.0358896	0.146262	0.01631	0.174118	-0.021689	0.175944	-0.0519657	0.188895	-0.0945677	0.172804	-0.0845432	0.0497359
x1395	N	46.9387	8.63914	17.07.2019	CZE	-0.103693	-0.682315	-0.178506	0.0843061	-0.137725	0.0196696	-0.131738	-0.0500199	-0.097562	-0.0399742	-0.0719117	-0.0595637	-0.0380338	-0.0578754	0.0101095	-0.0550286	0.0360504	-0.0927897	0.0602513	-0.13392	0.106716	-0.157043	0.20847	-0.0403546	0.177396	0.00845692	0.12669	0.0369931	0.0796611	0.0666103	0.0445777	0.107226	0.0199805	0.131492	-0.00419771	0.155374	-0.0322916	0.172018	-0.0664059	0.173424	-0.110935	0.17612	-0.0817972	0.0593652
x1396	N	46.9349	8.63382	17.07.2019	CZE	-0.151279	-0.663166	-0.184644	0.0710636	-0.155324	-0.0199794	-0.13595	-0.0362642	-0.104127	-0.0320173	-0.0784346	-0.0636918	-0.0388789	-0.0561496	0.0141535	-0.0713148	0.0416206	-0.0863372	0.0801896	-0.133786	0.116605	-0.133838	0.21895	-0.0193378	0.181754	0.0125466	0.15082	0.058137	0.0916711	0.0657503	0.0647542	0.125692	0.0236957	0.141132	0.00157072	0.16198	-0.0387107	0.161703	-0.0793401	0.156485	-0.11918	0.1353	-0.0874552	0.04412
x1397	N	46.9349	8.63382	17.07.2019	CZE	-0.120371	-0.642151	-0.17758	0.103076	-0.166424	-0.0337384	-0.146013	-0.0587457	-0.110531	-0.0628606	-0.0919906	-0.0851541	-0.0446825	-0.0619419	-0.00130113	-0.0651541	0.0298295	-0.0999368	0.0608598	-0.136422	0.100251	-0.161783	0.233613	-0.0259098	0.183041	0.00732639	0.150535	0.0545954	0.081815	0.0644374	0.0528367	0.109918	0.0276612	0.131578	0.000349508	0.156629	-0.0332095	0.167335	-0.0739854	0.159271	-0.119395	0.146818	-0.0746961	0.0819738
x1398	N	46.9346	8.63357	17.07.2019	CZE	-0.108516	-0.639821	-0.182323	0.111599	-0.160588	-0.0126997	-0.131871	-0.027127	-0.104373	-0.0310446	-0.0696583	-0.0528378	-0.0408383	-0.0542823	0.00126979	-0.0739687	0.0450354	-0.1004	0.0718815	-0.141828	0.138479	-0.143397	0.236097	-0.0364714	0.175676	-0.0207687	0.152453	0.0628888	0.0880052	0.0687958	0.0589362	0.122132	0.0187161	0.142651	-0.00253442	0.171349	-0.0426959	0.17403	-0.0687649	0.182567	-0.125921	0.154016	-0.0962651	0.0502241
x1400	N	46.9346	8.63357	17.07.2019	CZE	-0.0952287	-0.666866	-0.174196	0.117933	-0.161241	-0.0122663	-0.135809	-0.0475309	-0.10215	-0.0427614	-0.0833445	-0.0642321	-0.0347029	-0.0521378	0.000872211	-0.0692721	0.0335797	-0.0933151	0.0631047	-0.134739	0.0982931	-0.158482	0.218157	-0.0168944	0.172531	0.00569223	0.140043	0.0547123	0.0884536	0.0717535	0.0704899	0.124286	0.0401974	0.146526	0.00787836	0.164937	-0.0253425	0.168467	-0.0689359	0.162009	-0.108098	0.171703	-0.0863047	0.0450941
x1547	N	46.9375	8.63964	04.08.2019	CZE	-0.123644	-0.639338	-0.16751	0.0855929	-0.15931	-0.0435677	-0.137277	-0.0595444	-0.105228	-0.060644	-0.0848465	-0.0761312	-0.044697	-0.0600678	-0.00565176	-0.0853936	0.0235869	-0.115662	0.061545	-0.129302	0.105851	-0.151459	0.217107	-0.0124398	0.179564	0.0212517	0.149215	0.0728406	0.0904558	0.0782571	0.0670258	0.137198	0.0273489	0.147521	0.0145921	0.182269	-0.0240581	0.186413	-0.0536544	0.187537	-0.100871	0.160823	-0.0989925	0.0271975
x1550	N	46.9387	8.63907	04.08.2019	CZE	-0.0920875	-0.689699	-0.165593	0.100728	-0.155771	-0.0235286	-0.137665	-0.039628	-0.0986212	-0.0418119	-0.0727332	-0.059226	-0.0380557	-0.0519632	0.00877487	-0.0581097	0.0240592	-0.107026	0.0520776	-0.140038	0.0953727	-0.165556	0.205943	-0.0287445	0.165437	-0.00167044	0.130116	0.0392901	0.0687043	0.0598022	0.0555217	0.117722	0.0187416	0.129826	0.00640103	0.169558	-0.0316664	0.169213	-0.0613831	0.171201	-0.107776	0.14883	-0.0632997	0.0778049
x1552	N	46.9387	8.63899	04.08.2019	CZE	-0.098067	-0.647594	-0.161193	0.131575	-0.15225	-0.0327731	-0.135246	-0.0683474	-0.107831	-0.073562	-0.0831706	-0.0884331	-0.0437719	-0.0678935	0.00100467	-0.0556864	0.0276883	-0.0881706	0.0509721	-0.148321	0.0822469	-0.17741	0.224933	-0.0256116	0.176885	0.00652888	0.142281	0.0558581	0.0826596	0.0759034	0.0501392	0.119074	0.0266818	0.14848	0.000659811	0.172408	-0.0257188	0.179767	-0.0582291	0.187969	-0.105864	0.167684	-0.0751824	0.0677505
x1553	N	46.9387	8.63909	04.08.2019	CZE	-0.110875	-0.654149	-0.171445	0.097722	-0.155503	-0.03594	-0.130024	-0.0424841	-0.102264	-0.0436147	-0.0803158	-0.0651414	-0.0378069	-0.0593437	0.00312802	-0.0646687	0.0324857	-0.102027	0.0531955	-0.146865	0.108505	-0.155851	0.221492	-0.0349456	0.184469	0.00190969	0.146757	0.0508843	0.0842739	0.0710167	0.0527104	0.116324	0.0187079	0.139185	-0.0013971	0.159494	-0.0360472	0.174512	-0.0686309	0.164137	-0.119364	0.161052	-0.0860718	0.060175
x1554	N	46.9387	8.63909	04.08.2019	CZE	-0.101301	-0.659458	-0.172347	0.10298	-0.155895	-0.0182108	-0.136617	-0.0398914	-0.0970421	-0.0286185	-0.0805404	-0.05163	-0.0389146	-0.0546556	-0.00413114	-0.0769424	0.0438218	-0.0936965	0.0652946	-0.140722	0.106694	-0.157309	0.214786	-0.0282411	0.177624	-0.00524788	0.146788	0.0555333	0.0793685	0.0615316	0.050673	0.106812	0.022933	0.138703	0.0045899	0.165051	-0.0384249	0.167645	-0.0652706	0.175245	-0.117625	0.164062	-0.0928381	0.0586397
x1555	N	46.9387	8.63894	04.08.2019	CZE	-0.0867286	-0.63529	-0.140722	0.159352	-0.151097	-0.0342261	-0.12877	-0.0612723	-0.104437	-0.059646	-0.0862155	-0.0907696	-0.0485267	-0.0860102	0.00721561	-0.0735247	0.02876	-0.102432	0.0349347	-0.169887	0.0812822	-0.188728	0.227542	-0.0150207	0.17606	0.0165134	0.143578	0.0651687	0.096568	0.096061	0.0559323	0.129122	0.0235798	0.148717	-0.00461067	0.163192	-0.0283897	0.178337	-0.0660837	0.173215	-0.11205	0.159984	-0.0876079	0.0471149
x1556	N	46.9388	8.63912	04.08.2019	CZE	-0.0987656	-0.692496	-0.1655	0.107992	-0.150794	-0.0102999	-0.13395	-0.0459998	-0.105363	-0.0349742	-0.0960518	-0.0788152	-0.0494433	-0.0622707	0.00718172	-0.0336722	0.0532241	-0.0529168	0.0504734	-0.144435	0.10814	-0.154721	0.217139	-0.0320235	0.1675	0.000244644	0.126088	0.0430704	0.0718888	0.0577592	0.0436777	0.103552	0.0251285	0.135967	0.0102101	0.159853	-0.022133	0.165468	-0.0596322	0.161717	-0.102331	0.154397	-0.0754539	0.0735612
x1557	N	46.9387	8.63927	04.08.2019	CZE	-0.0990829	-0.684908	-0.188773	0.109974	-0.158315	0.00620014	-0.13367	-0.031172	-0.0948537	-0.0151249	-0.0745002	-0.0569642	-0.0351231	-0.0315546	0.0290523	-0.0204559	0.0584931	-0.0665596	0.0547603	-0.139386	0.117162	-0.153337	0.222828	-0.0306569	0.172447	-0.00841779	0.143034	0.0500005	0.06964	0.040561	0.0475849	0.101274	0.0213398	0.13202	0.0041524	0.160263	-0.0319915	0.161347	-0.0713566	0.171761	-0.12941	0.144626	-0.0923784	0.0426692
x1558	N	46.9388	8.63924	04.08.2019	CZE	-0.0932381	-0.660733	-0.173478	0.122024	-0.147726	-0.00666171	-0.124077	-0.0317529	-0.100521	-0.0299707	-0.0756095	-0.0534327	-0.0425909	-0.0557573	-0.00210494	-0.0796822	0.0356405	-0.0926536	0.0509208	-0.152485	0.0981962	-0.170302	0.221514	-0.0300647	0.178967	0.00207139	0.147599	0.057179	0.0862784	0.0786416	0.0530238	0.108963	0.0244918	0.141097	0.00270288	0.161099	-0.0338927	0.168007	-0.0744734	0.16857	-0.111754	0.167151	-0.0921387	0.0368627
x1559	N	46.9388	8.63924	04.08.2019	CZE	-0.0940703	-0.645368	-0.181546	0.10141	-0.162411	-0.0270104	-0.13723	-0.0483453	-0.100082	-0.0324142	-0.0794857	-0.0540361	-0.0400291	-0.0487164	-0.00181361	-0.064611	0.0344521	-0.0917882	0.0552835	-0.136911	0.101985	-0.163905	0.232267	-0.0306692	0.185317	-0.00741502	0.151904	0.0525253	0.0947334	0.0729896	0.065481	0.126756	0.0163736	0.128554	0.00375816	0.160114	-0.0312969	0.168743	-0.0605398	0.186008	-0.117377	0.160771	-0.100976	0.0340443
x1560	N	46.9388	8.63924	04.08.2019	CZE	-0.0984691	-0.697652	-0.172678	0.10575	-0.147945	0.00809368	-0.127975	-0.0409057	-0.0968992	-0.0273705	-0.0768169	-0.0519806	-0.0234022	-0.0277543	0.00534324	-0.0595253	0.0514389	-0.0698603	0.067697	-0.142629	0.11169	-0.155093	0.208876	-0.0344562	0.163661	-0.00602788	0.125598	0.0352174	0.0738052	0.0557217	0.0444306	0.108379	0.0257275	0.131574	-0.00368001	0.161203	-0.0367919	0.171457	-0.0714203	0.170181	-0.111937	0.144543	-0.0791783	0.069142
x1588	N	46.9389	8.63937	04.08.2019	CZE	-0.115662	-0.678645	-0.175115	0.104787	-0.154995	-0.0277852	-0.131503	-0.0382854	-0.100117	-0.0319387	-0.0822539	-0.0492346	-0.0425798	-0.0478382	-0.0150216	-0.0837433	0.035536	-0.0893001	0.0664267	-0.133909	0.10974	-0.141316	0.21172	-0.0264668	0.179437	0.00941769	0.138532	0.0446402	0.0865675	0.0639083	0.0593653	0.112638	0.0211052	0.127239	0.00545126	0.155522	-0.0282171	0.16114	-0.062561	0.167053	-0.110184	0.153711	-0.0845781	0.051776
x1589	N	46.9389	8.63937	04.08.2019	CZE	-0.100888	-0.672357	-0.177817	0.101694	-0.151806	-0.0128288	-0.132998	-0.0325845	-0.0992736	-0.0292069	-0.0790327	-0.055628	-0.0362958	-0.0441802	0.000586389	-0.0703529	0.035664	-0.088681	0.0548534	-0.128398	0.111761	-0.150455	0.219393	-0.0343048	0.175733	0.0081978	0.150668	0.0616551	0.0922339	0.0747204	0.0638892	0.129738	0.0274679	0.139252	0.00719194	0.171418	-0.0289881	0.171463	-0.0620096	0.179482	-0.110967	0.157135	-0.0913129	0.0488286
x1590	N	46.9389	8.63937	04.08.2019	CZE	-0.118071	-0.65347	-0.170664	0.0979322	-0.161712	-0.0482415	-0.135031	-0.0728745	-0.106476	-0.0650845	-0.0828738	-0.0779752	-0.0362165	-0.0525985	-0.00591043	-0.064744	0.0284172	-0.095303	0.046499	-0.147236	0.0895915	-0.172689	0.222815	-0.0201705	0.180586	0.0158825	0.14158	0.0579386	0.0840328	0.0761377	0.0577577	0.113969	0.0293303	0.141715	0.00395173	0.163496	-0.0328889	0.164151	-0.0582338	0.174485	-0.114132	0.143642	-0.0737073	0.0798151
x1591	N	46.9388	8.63946	04.08.2019	CZE	-0.095886	-0.652952	-0.175014	0.0800121	-0.165593	-0.0466863	-0.140287	-0.0713739	-0.1117	-0.0682897	-0.0779635	-0.0722577	-0.045914	-0.0628358	-0.0091887	-0.0659607	0.0234558	-0.10011	0.0359113	-0.150305	0.081648	-0.166606	0.205079	-0.0166944	0.181257	0.0164471	0.140098	0.0538377	0.0919654	0.0717653	0.0634524	0.114573	0.0372844	0.145876	0.011917	0.17045	-0.021345	0.180792	-0.0558931	0.179208	-0.101227	0.169895	-0.0808141	0.0610053
x1592	N	46.9387	8.63903	04.08.2019	CZE	-0.103319	-0.638801	-0.172625	0.106729	-0.147318	-0.0326709	-0.125192	-0.0585204	-0.101533	-0.0570298	-0.0803319	-0.0728706	-0.0436584	-0.0610117	-0.00715607	-0.0702693	0.0271116	-0.0930672	0.0397481	-0.145032	0.0797484	-0.177484	0.24274	-0.00601865	0.178252	0.0117758	0.16184	0.0832072	0.0915976	0.0800407	0.0714199	0.141094	0.0327241	0.153755	0.0112717	0.177222	-0.0235189	0.176245	-0.0493105	0.192358	-0.109671	0.165934	-0.0968053	0.0160317
x1593	N	46.9387	8.63903	04.08.2019	CZE	-0.116058	-0.668583	-0.174966	0.0927896	-0.147929	-0.015816	-0.133437	-0.0478405	-0.099894	-0.0388326	-0.0886736	-0.0617788	-0.0342149	-0.0355191	-0.0108202	-0.0643908	0.0404027	-0.0885713	0.0542866	-0.125086	0.119002	-0.145271	0.224272	-0.0309244	0.18583	0.00305963	0.14944	0.0524774	0.0878777	0.0751132	0.053697	0.119922	0.0239051	0.14426	-0.000907315	0.156843	-0.0392315	0.155484	-0.0718435	0.153501	-0.115877	0.151728	-0.087873	0.0501574
x1594	N	46.9387	8.63913	04.08.2019	CZE	-0.0905692	-0.641218	-0.166367	0.0878935	-0.149868	-0.0143212	-0.128017	-0.0515528	-0.10688	-0.0527785	-0.0821291	-0.0853119	-0.0459504	-0.072939	-0.00327871	-0.0737274	0.0233286	-0.112583	0.0407844	-0.182258	0.0717237	-0.194674	0.233531	-0.00384555	0.17497	0.0128728	0.144479	0.0632744	0.0788278	0.0656678	0.0572245	0.123178	0.0213467	0.143972	0.00274051	0.170884	-0.0351868	0.171502	-0.0544787	0.187782	-0.106877	0.157205	-0.0758061	0.074235
x1595	N	46.9388	8.63952	04.08.2019	CZE	-0.101031	-0.67316	-0.171118	0.12534	-0.153899	-0.0312184	-0.131896	-0.0497115	-0.0993205	-0.0360272	-0.0668769	-0.0536101	-0.0353839	-0.0538087	-0.0096447	-0.0682364	0.0303858	-0.0933057	0.0596211	-0.140472	0.104845	-0.153098	0.21621	-0.014895	0.166689	0.00226054	0.144335	0.0610609	0.089815	0.0794659	0.0566298	0.117967	0.0215746	0.128248	0.00344457	0.166276	-0.0310925	0.17081	-0.0540948	0.182774	-0.105781	0.160372	-0.0814579	0.048155
x1596	N	46.9388	8.63952	04.08.2019	CZE	-0.102691	-0.629511	-0.178786	0.0960887	-0.15427	-0.0225994	-0.140231	-0.0633408	-0.110478	-0.050797	-0.091708	-0.0645404	-0.0389469	-0.0404008	-0.00985556	-0.067216	0.0355234	-0.0990627	0.0560769	-0.145007	0.113126	-0.163161	0.23736	-0.0326295	0.191308	0.00675343	0.150415	0.0492969	0.0986045	0.0738843	0.0465833	0.108636	0.0260528	0.149167	-0.00839944	0.159848	-0.0299227	0.176861	-0.0754864	0.161583	-0.118013	0.153474	-0.0898236	0.0620968
x1597	N	46.9388	8.63933	04.08.2019	CZE	-0.0955856	-0.676648	-0.190671	0.106779	-0.143186	0.000575173	-0.11978	-0.031126	-0.086709	-0.0131292	-0.0748482	-0.0755348	-0.0323521	-0.0485502	0.00340612	-0.0643812	0.0315823	-0.0991507	0.0483422	-0.156234	0.0997877	-0.167342	0.21462	-0.0265411	0.168726	-0.000393885	0.131243	0.0467614	0.0775722	0.0671885	0.0547996	0.10992	0.0242597	0.135542	-0.00677583	0.158213	-0.0368638	0.16543	-0.0633083	0.180983	-0.106452	0.155694	-0.083129	0.0534109
x1598	N	46.9387	8.63932	04.08.2019	CZE	-0.102201	-0.656678	-0.16749	0.0936719	-0.148559	-0.0264272	-0.130112	-0.0462885	-0.100578	-0.0388195	-0.0795412	-0.070825	-0.0446037	-0.0642334	-0.00765658	-0.0662941	0.032906	-0.100842	0.0528708	-0.147442	0.0994042	-0.164201	0.225132	-0.0196981	0.176557	0.00425045	0.143448	0.0526722	0.080516	0.0676763	0.0506533	0.113339	0.0207849	0.138436	0.00749206	0.170888	-0.0275875	0.171682	-0.0593731	0.180054	-0.11198	0.162683	-0.0853677	0.0589672
x1600	N	46.9384	8.63884	04.08.2019	CZE	-0.0957125	-0.653554	-0.184631	0.0972248	-0.165592	-0.0276463	-0.133947	-0.0465855	-0.102904	-0.0402832	-0.072448	-0.0566808	-0.0357564	-0.0558487	-0.00103333	-0.0703391	0.02578	-0.100654	0.0674124	-0.133926	0.0981256	-0.16303	0.214388	-0.0313149	0.173823	0.00544352	0.147171	0.0644362	0.0883874	0.0753121	0.0690284	0.128801	0.0378216	0.151597	0.010185	0.169161	-0.0296678	0.17501	-0.0596268	0.179688	-0.10784	0.169602	-0.0916214	0.0449492
x1601	N	46.9384	8.63883	04.08.2019	CZE	-0.0903362	-0.709459	-0.167289	0.098057	-0.139183	0.00929641	-0.118567	-0.0173915	-0.0910844	-0.00833975	-0.0752843	-0.0463127	-0.0330816	-0.0400992	-0.0133368	-0.0791122	0.0357087	-0.0817176	0.0455778	-0.137975	0.101728	-0.149236	0.22128	-0.0261259	0.16995	-0.00528595	0.134671	0.0496213	0.0773278	0.0570821	0.0592224	0.10941	0.024808	0.126171	0.00388629	0.153922	-0.0301302	0.164112	-0.0646418	0.173316	-0.11915	0.149098	-0.0846619	0.0622467
x1651	N	46.9381	8.6389	04.08.2019	CZE	-0.0959771	-0.649249	-0.168832	0.104455	-0.159741	-0.039894	-0.137667	-0.0521483	-0.109339	-0.0491358	-0.0770345	-0.0637566	-0.0393278	-0.0558039	-0.00413947	-0.0792278	0.0208564	-0.111558	0.049147	-0.157807	0.0875793	-0.174886	0.219163	-0.0099095	0.177239	0.0185376	0.150151	0.0666597	0.0903933	0.0769683	0.0662583	0.129735	0.0331512	0.14648	0.0142641	0.174282	-0.0245868	0.172718	-0.0553976	0.177095	-0.110838	0.159202	-0.0847209	0.0529666
x1652	N	46.9386	8.6387	04.08.2019	CZE	-0.120313	-0.673115	-0.162508	0.089872	-0.151369	-0.0245534	-0.13667	-0.0688395	-0.107574	-0.0592194	-0.0923356	-0.0896715	-0.0542089	-0.07412	-0.0126602	-0.0761078	0.033621	-0.0932774	0.0595701	-0.136086	0.100137	-0.145367	0.203837	-0.0209751	0.173807	0.0145861	0.132407	0.0441099	0.0871231	0.075776	0.0456309	0.105107	0.0334453	0.148307	0.00377608	0.16325	-0.0212278	0.175106	-0.0701407	0.153116	-0.111377	0.139242	-0.0725314	0.0685346
x1653	N	46.9387	8.63903	04.08.2019	CZE	-0.0849695	-0.675076	-0.169384	0.0998472	-0.147067	-0.00956209	-0.123818	-0.0315665	-0.0931017	-0.0255172	-0.0716652	-0.0530897	-0.0399097	-0.0542185	-0.00884075	-0.0788106	0.0267515	-0.0987013	0.0431472	-0.14183	0.0976804	-0.156924	0.218095	-0.025103	0.174418	0.0141565	0.141273	0.0531493	0.0857709	0.0652108	0.069221	0.118075	0.0364313	0.148765	0.0169279	0.182991	-0.0205692	0.184525	-0.0657742	0.183544	-0.112239	0.163629	-0.0914881	0.0416969
x1654	N	46.9387	8.63881	04.08.2019	CZE	-0.0968991	-0.667904	-0.162501	0.101767	-0.151505	-0.0337647	-0.130857	-0.0523576	-0.103681	-0.0475252	-0.0845349	-0.0749339	-0.0431494	-0.0640695	-0.00978794	-0.071583	0.0186991	-0.106507	0.0454277	-0.148131	0.0908726	-0.169931	0.211591	-0.0293847	0.178214	0.0131774	0.131051	0.0487505	0.0769775	0.0674381	0.0512032	0.116267	0.0260742	0.141131	0.0013754	0.157857	-0.0313558	0.16849	-0.0675507	0.160119	-0.101815	0.156141	-0.079417	0.0694316
x1655	N	46.9386	8.63926	04.08.2019	CZE	-0.111629	-0.662937	-0.167522	0.0955903	-0.157309	-0.0312352	-0.133328	-0.0466955	-0.111604	-0.049981	-0.0804554	-0.0594244	-0.0425777	-0.0549848	-0.00897671	-0.0782054	0.0339057	-0.0905571	0.0445997	-0.150502	0.0849384	-0.176753	0.227442	-0.0146039	0.181839	0.0100384	0.146622	0.0613302	0.0855609	0.0760123	0.052227	0.116148	0.0323794	0.145382	-0.00114214	0.159595	-0.0347931	0.166427	-0.0611384	0.171175	-0.108057	0.149899	-0.0734999	0.0658377
x1656	N	46.9379	8.63897	04.08.2019	CZE	-0.0980756	-0.676893	-0.185823	0.107275	-0.159796	-0.0059185	-0.136316	-0.0293957	-0.101032	-0.0241083	-0.0752428	-0.0501694	-0.0368679	-0.0490873	0.0215474	-0.0456453	0.0464868	-0.0773858	0.0618043	-0.138048	0.12211	-0.146083	0.202918	-0.0604969	0.178679	-0.00632926	0.122864	0.0236947	0.0987119	0.0759324	0.0554493	0.0965359	0.0216246	0.140342	-0.00794652	0.145331	-0.0440608	0.155712	-0.0777941	0.164362	-0.120633	0.171225	-0.0842451	0.0626113
x2542	N	46.9382	8.63895	15.08.2020	CZE	-0.103746	-0.630362	-0.182173	0.0900155	-0.148429	0.00761615	-0.148681	-0.0791046	-0.119592	-0.0656584	-0.100785	-0.087017	-0.0352824	-0.0463593	-0.0010819	-0.0686464	0.051116	-0.0854464	0.0541285	-0.144793	0.115183	-0.155395	0.210544	-0.0540459	0.198978	0.0150701	0.138104	0.0291134	0.0957689	0.0652065	0.0552447	0.100743	0.0231051	0.139381	0.00181782	0.163374	-0.0384176	0.167096	-0.0786288	0.161184	-0.118642	0.172563	-0.0969696	0.0782706
x2543	N	46.9385	8.63909	15.08.2020	CZE	-0.111403	-0.643156	-0.162678	0.103484	-0.153482	-0.0470815	-0.141842	-0.0902666	-0.11	-0.067686	-0.0867036	-0.0788865	-0.0403727	-0.0455084	-0.00206977	-0.0643132	0.0537435	-0.0719017	0.041765	-0.156065	0.101373	-0.159152	0.210296	-0.044353	0.1843	0.0111432	0.136417	0.0356154	0.0913208	0.0902659	0.0484087	0.118014	0.0232501	0.157498	-0.00612716	0.163177	-0.0259368	0.173053	-0.0650759	0.168805	-0.101764	0.165409	-0.0893956	0.0441087
x2544	N	46.9386	8.63904	15.08.2020	CZE	-0.110187	-0.641832	-0.158332	0.116539	-0.159935	-0.0324979	-0.145298	-0.069318	-0.111901	-0.0626618	-0.0908006	-0.0849331	-0.0389842	-0.0520033	-0.0077064	-0.074746	0.0351655	-0.0892748	0.046249	-0.142908	0.0992607	-0.157933	0.211376	-0.0310139	0.191917	0.0153925	0.157303	0.0667344	0.095016	0.0878968	0.0633719	0.12711	0.0292116	0.145331	0.00388366	0.167951	-0.0324356	0.163585	-0.0630288	0.159542	-0.107903	0.170853	-0.0898431	0.04671
x2545	N	46.9387	8.63899	15.08.2020	CZE	-0.102387	-0.649943	-0.1681	0.10817	-0.163237	-0.0113743	-0.141795	-0.0512176	-0.107956	-0.0393411	-0.0865288	-0.0669376	-0.0470047	-0.0535727	0.012882	-0.0477017	0.052519	-0.0726526	0.0433103	-0.153733	0.114395	-0.148589	0.220695	-0.0412541	0.189029	0.00318726	0.142629	0.0387209	0.101642	0.0807915	0.0494971	0.103435	0.0252796	0.133778	-0.000174631	0.157414	-0.036503	0.165678	-0.0647744	0.175782	-0.111681	0.175488	-0.100889	0.0418698
x2546	N	46.9388	8.63886	15.08.2020	CZE	-0.124477	-0.664096	-0.16489	0.10368	-0.156077	-0.0210247	-0.136528	-0.0466159	-0.107472	-0.0415999	-0.0887383	-0.0551161	-0.0339048	-0.0255032	0.0102229	-0.0374878	0.0479061	-0.0803199	0.0555829	-0.131064	0.129688	-0.141117	0.226623	-0.0409332	0.19013	0.00577977	0.145311	0.0335539	0.0935906	0.0706357	0.0526538	0.106982	0.0180932	0.140213	-0.00606003	0.148864	-0.0365365	0.157406	-0.0766948	0.159949	-0.11758	0.151012	-0.0919921	0.0399661
x2547	N	46.9389	8.63898	15.08.2020	CZE	-0.108967	-0.64545	-0.186577	0.0941512	-0.167476	-0.0128139	-0.144978	-0.0535992	-0.104694	-0.031985	-0.0890854	-0.057573	-0.0314445	-0.0252357	0.00773227	-0.0568157	0.0664905	-0.0575205	0.0727453	-0.136227	0.131715	-0.146111	0.218794	-0.0550597	0.191483	-0.003237	0.13952	0.0316956	0.103419	0.0818335	0.0481789	0.105217	0.0256786	0.141127	-0.00994738	0.144079	-0.0341768	0.175832	-0.0761034	0.166108	-0.115381	0.179929	-0.103309	0.0403068
x2548	N	46.9388	8.63899	15.08.2020	CZE	-0.116064	-0.685372	-0.171816	0.110721	-0.162707	-0.0137387	-0.143999	-0.0522874	-0.108658	-0.0370102	-0.0876117	-0.0530504	-0.0302786	-0.0308884	0.00815416	-0.0339916	0.0783113	-0.046469	0.0809384	-0.10797	0.160947	-0.110649	0.193724	-0.0771502	0.184285	-0.0102404	0.119662	0.00426464	0.0955882	0.0802741	0.0425696	0.0844347	0.0230995	0.139448	-0.014536	0.145195	-0.0318675	0.167807	-0.0826189	0.158036	-0.10861	0.180192	-0.0928559	0.0547157
x2549	N	46.9384	8.63918	15.08.2020	CZE	-0.132672	-0.643372	-0.178565	0.0870611	-0.171177	-0.0601735	-0.141707	-0.0638527	-0.1069	-0.0587254	-0.0728362	-0.0590907	-0.0492503	-0.0684881	2.83e-06	-0.056695	0.0353705	-0.0873019	0.0626656	-0.12178	0.113168	-0.149436	0.217508	-0.0386017	0.186836	0.0194056	0.148701	0.0529579	0.0980915	0.0979539	0.0524575	0.119704	0.0309776	0.148105	-0.000990932	0.155148	-0.0197213	0.170481	-0.0624136	0.177884	-0.109595	0.164769	-0.0869005	0.0476026
x2551	N	46.9388	8.6389	15.08.2020	CZE	-0.10381	-0.649402	-0.176133	0.102994	-0.162645	-0.0337744	-0.1433	-0.0612366	-0.108785	-0.0454219	-0.0887257	-0.0573721	-0.0318277	-0.0312476	-0.00782305	-0.0688198	0.0367754	-0.0930845	0.0611727	-0.132944	0.115865	-0.146163	0.220182	-0.0335073	0.18654	0.00773652	0.146962	0.0455915	0.101513	0.0858858	0.0521405	0.10855	0.0288299	0.138551	0.00541815	0.158484	-0.0306348	0.168736	-0.0715177	0.159991	-0.107233	0.178174	-0.0936113	0.0469671
x2367	N	46.9348	8.63381	29.07.2021	CZE	-0.0959581	-0.671289	-0.176878	0.0998778	-0.159176	-0.0262054	-0.126513	-0.0335409	-0.0949273	-0.0293085	-0.0719688	-0.0509143	-0.0465627	-0.0522307	-0.00839926	-0.0847445	0.0254697	-0.0941331	0.0530842	-0.133077	0.110176	-0.158006	0.21552	-0.0356041	0.173594	0.0037882	0.139343	0.0486499	0.0870505	0.0633217	0.0648402	0.115816	0.0328815	0.136459	0.00833984	0.178013	-0.0376309	0.166095	-0.0859322	0.150087	-0.120042	0.154924	-0.077374	0.0658158
x2678	N	46.9346	8.63368	29.07.2021	CZE	-0.085201	-0.619171	-0.172759	0.0857771	-0.156922	-0.0245156	-0.140884	-0.0610942	-0.109699	-0.0562366	-0.0891852	-0.0910004	-0.0510637	-0.0701285	-0.00446152	-0.065845	0.0220378	-0.110579	0.0417712	-0.168536	0.0766216	-0.188348	0.233247	-0.0173939	0.18598	0.0127804	0.156957	0.0684043	0.0971916	0.0876826	0.0679096	0.135064	0.0310838	0.150827	0.00661232	0.178536	-0.0247954	0.181164	-0.0480599	0.195882	-0.10581	0.165069	-0.0894464	0.0456317
x2679	N	46.9348	8.63354	29.07.2021	CZE	-0.0946465	-0.684323	-0.175946	0.092355	-0.144912	0.0157066	-0.137512	-0.0318386	-0.108361	-0.0248952	-0.08312	-0.059799	-0.0364042	-0.0371753	-0.010539	-0.0678571	0.0427652	-0.0841563	0.0628885	-0.135374	0.122062	-0.160642	0.211832	-0.054647	0.181605	-0.00584632	0.122095	0.019078	0.080028	0.0631646	0.0436293	0.103909	0.0168799	0.126355	-0.00665593	0.151694	-0.0403205	0.163848	-0.0768299	0.158094	-0.113103	0.153865	-0.0703895	0.0865527
x2680	N	46.9346	8.6334	29.07.2021	CZE	-0.0956126	-0.671392	-0.184882	0.0799589	-0.152758	-0.00443618	-0.135839	-0.0304519	-0.0930524	-0.0155751	-0.0791295	-0.0495426	-0.0290104	-0.0230497	0.00149187	-0.0528264	0.0432322	-0.0799159	0.0602587	-0.145616	0.112514	-0.160703	0.230939	-0.0324868	0.177623	-0.00608437	0.14055	0.0453478	0.0781239	0.0596089	0.0502883	0.108845	0.0220764	0.130739	0.00750936	0.170217	-0.036976	0.168361	-0.0649247	0.178703	-0.120155	0.148472	-0.0844375	0.0532497
x2681	N	46.9347	8.63375	29.07.2021	CZE	-0.106334	-0.655301	-0.18444	0.069857	-0.158775	-0.0215637	-0.136752	-0.0384424	-0.100766	-0.0345878	-0.0855649	-0.0599462	-0.0405223	-0.0561392	-0.00890798	-0.085046	0.0283968	-0.100666	0.0512891	-0.149312	0.0952221	-0.171503	0.221165	-0.0196486	0.187153	0.0189176	0.145476	0.0589617	0.0915406	0.0805491	0.0664754	0.11755	0.0320526	0.13613	0.0104921	0.155447	-0.0254914	0.166308	-0.0613993	0.156943	-0.109114	0.147583	-0.0802518	0.0672367
x2682	N	46.9347	8.63377	29.07.2021	CZE	-0.0984907	-0.674308	-0.180359	0.0867065	-0.147157	-0.00852469	-0.127561	-0.0366909	-0.0956328	-0.0277907	-0.0771991	-0.0695322	-0.0284234	-0.029086	0.00909624	-0.0606753	0.036041	-0.0916494	0.0484306	-0.162335	0.0847458	-0.186824	0.22659	-0.0206711	0.172638	0.00425592	0.144857	0.0574744	0.0807339	0.0550322	0.0501591	0.11558	0.0178324	0.129612	0.00433541	0.162303	-0.0323325	0.160708	-0.0582269	0.176259	-0.114468	0.14942	-0.0794556	0.0786038
x2683	N	46.9347	8.63379	29.07.2021	CZE	-0.0988484	-0.675586	-0.193062	0.0531163	-0.157656	-0.0110294	-0.128632	-0.029366	-0.095144	-0.0135941	-0.0681529	-0.0362376	-0.0396927	-0.057482	0.00475829	-0.0706684	0.0283057	-0.104392	0.0554158	-0.14488	0.0924418	-0.172685	0.222527	-0.0220958	0.174663	0.0165095	0.145736	0.0567886	0.082743	0.0680844	0.0537588	0.112964	0.0356778	0.145125	0.0117473	0.166255	-0.0239284	0.175286	-0.0583698	0.170682	-0.117094	0.149975	-0.0839911	0.0597288
x2684	N	46.9347	8.63379	29.07.2021	CZE	-0.0880246	-0.64275	-0.181096	0.0726548	-0.14973	0.00732016	-0.137213	-0.0473051	-0.103706	-0.0268827	-0.0970335	-0.0814578	-0.0437935	-0.0515765	0.00337329	-0.0591749	0.0440076	-0.0803507	0.0571883	-0.15075	0.111677	-0.162491	0.223792	-0.0428604	0.186627	-0.0125266	0.138857	0.0363699	0.0910225	0.067692	0.0605121	0.113739	0.0296514	0.154772	-0.00632327	0.158906	-0.0281258	0.177375	-0.0709846	0.178829	-0.120575	0.16448	-0.098636	0.0508707
x2685	N	46.9345	8.63401	29.07.2021	CZE	-0.110324	-0.668097	-0.176945	0.115088	-0.156226	-0.00264362	-0.130018	-0.023153	-0.0952484	-0.0234703	-0.0704404	-0.0500868	-0.0336943	-0.0437251	0.00917402	-0.059851	0.0408274	-0.101506	0.0637321	-0.136855	0.109591	-0.159551	0.233445	-0.0151374	0.175	-0.000275359	0.161256	0.0746911	0.085754	0.0563288	0.0517737	0.110905	0.0179591	0.123817	-0.000299999	0.1627	-0.0445119	0.160325	-0.0684549	0.168783	-0.113211	0.156347	-0.0891383	0.0429802
x2686	N	46.935	8.63379	29.07.2021	CZE	-0.103828	-0.625924	-0.16866	0.114109	-0.147604	-0.0223803	-0.128565	-0.0551529	-0.0984422	-0.0540662	-0.0794453	-0.0965413	-0.0412931	-0.0679102	-0.0128061	-0.0873503	0.0187537	-0.120344	0.0478189	-0.160718	0.0981191	-0.16864	0.232277	-0.00997844	0.182872	0.017592	0.151054	0.0613906	0.0916538	0.075861	0.0579106	0.124368	0.0242465	0.145404	0.00713618	0.173326	-0.0382691	0.166947	-0.0634036	0.184809	-0.120866	0.174592	-0.085661	0.0455924
x2687	N	46.9364	8.63651	29.07.2021	CZE	-0.101547	-0.676872	-0.165415	0.124686	-0.147483	0.0118034	-0.134807	-0.0340816	-0.0996348	-0.0240821	-0.0835308	-0.0567917	-0.0377263	-0.0356581	0.0043571	-0.0482981	0.0425247	-0.0912285	0.0631977	-0.139085	0.114597	-0.160335	0.235701	-0.0266409	0.182133	0.00228272	0.140503	0.0421362	0.0750178	0.051543	0.0547244	0.108882	0.0331694	0.132724	-0.00137367	0.165176	-0.0397307	0.162579	-0.0836457	0.149571	-0.119398	0.147523	-0.0884361	0.0610781
x2688	N	46.9374	8.63813	29.07.2021	CZE	-0.113533	-0.645479	-0.166493	0.132615	-0.16468	-0.0385627	-0.140519	-0.0625859	-0.103653	-0.0471355	-0.0841809	-0.0787718	-0.0429699	-0.0748505	-0.0086341	-0.0762342	0.0204391	-0.0999029	0.0481165	-0.146692	0.0978806	-0.158834	0.223477	0.00281938	0.191777	0.0382939	0.142866	0.0592924	0.090252	0.077955	0.0726488	0.130305	0.0269216	0.142586	0.0125667	0.174006	-0.031936	0.153681	-0.0587173	0.175842	-0.111001	0.163769	-0.0892937	0.0288319
x2689	N	46.9384	8.63916	29.07.2021	CZE	-0.113331	-0.657267	-0.193715	0.0720336	-0.150829	-0.0072118	-0.129005	-0.0435094	-0.10108	-0.0315172	-0.0800433	-0.0550268	-0.0432644	-0.054428	-0.0068299	-0.0712978	0.0302559	-0.0935353	0.0526726	-0.140471	0.0996101	-0.164588	0.227152	-0.0245364	0.178334	0.0103414	0.149134	0.0608776	0.0929981	0.075128	0.0588598	0.121943	0.0250246	0.133108	0.00865715	0.166235	-0.0315628	0.168551	-0.0554941	0.186939	-0.105766	0.158553	-0.0955451	0.0225294
x2690	N	46.9347	8.63355	29.07.2021	CZE	-0.113968	-0.669907	-0.177616	0.103693	-0.161413	-0.018752	-0.139698	-0.0527019	-0.104934	-0.0477431	-0.0774376	-0.0566984	-0.04133	-0.0502678	-0.00291487	-0.0628827	0.0403885	-0.0799182	0.0612305	-0.13445	0.110432	-0.147935	0.217208	-0.0302774	0.177886	0.0107609	0.14183	0.051484	0.0893863	0.0839481	0.0548994	0.111692	0.0338433	0.141476	-0.00305184	0.151834	-0.0244566	0.16946	-0.0617536	0.168587	-0.107116	0.16079	-0.0845362	0.0512566
x2691	N	46.9347	8.63355	29.07.2021	CZE	-0.119251	-0.663278	-0.180239	0.0935739	-0.146334	-0.00434083	-0.133671	-0.0392059	-0.0970762	-0.0256437	-0.0858465	-0.0578973	-0.0379982	-0.0380728	0.00141256	-0.0580345	0.0601787	-0.0661052	0.0656846	-0.14393	0.11485	-0.162993	0.225733	-0.0367642	0.182499	0.00541637	0.145518	0.0443151	0.0848194	0.0660572	0.0485477	0.0996905	0.0281879	0.143238	-0.00131958	0.159674	-0.0471045	0.169838	-0.0904029	0.143039	-0.119142	0.14968	-0.0911202	0.0462898
x2692	N	46.9346	8.63401	29.07.2021	CZE	-0.111728	-0.662273	-0.169036	0.0952676	-0.153162	-0.0283075	-0.130741	-0.0468796	-0.0972019	-0.0355676	-0.0721992	-0.0570349	-0.0389398	-0.0511897	-0.00747287	-0.0808506	0.0279653	-0.0992311	0.0573053	-0.139517	0.100149	-0.165253	0.229565	-0.0162715	0.176022	0.00614361	0.143256	0.0599051	0.0899005	0.0790279	0.0597171	0.122037	0.0289202	0.147104	-0.00215514	0.167541	-0.03125	0.175847	-0.0545812	0.18834	-0.124792	0.1508	-0.0809489	0.0545411
x2695	N	46.9349	8.63444	29.07.2021	CZE	-0.0996913	-0.665647	-0.168686	0.111812	-0.146459	0.00817608	-0.129403	-0.0290393	-0.10037	-0.0386542	-0.0856961	-0.0729132	-0.0445141	-0.0565819	0.0189219	-0.039579	0.0476573	-0.0828963	0.0572538	-0.158132	0.0959675	-0.179579	0.229786	-0.0226348	0.180277	0.0125639	0.14664	0.0557323	0.0782567	0.057752	0.0548308	0.115809	0.0230019	0.144563	-0.00803265	0.154418	-0.0303428	0.171379	-0.0676481	0.169594	-0.120551	0.158934	-0.0825052	0.0476493
x2833	N	46.9348	8.63354	29.07.2021	CZE	-0.0794704	-0.645595	-0.177536	0.111428	-0.157803	-0.0176101	-0.139391	-0.0542403	-0.107062	-0.0452211	-0.0849946	-0.065111	-0.0462118	-0.0486257	-0.00790536	-0.0617065	0.0254386	-0.103984	0.055852	-0.155852	0.101518	-0.179878	0.22212	-0.0390212	0.175958	-0.00593819	0.147207	0.0534391	0.0924032	0.0693139	0.0562081	0.116394	0.0258045	0.135371	0.00102898	0.166044	-0.03223	0.17401	-0.0636544	0.17389	-0.110789	0.172151	-0.0793979	0.0687973
x2834	N	46.9348	8.63354	29.07.2021	CZE	-0.112564	-0.637538	-0.184864	0.0834762	-0.155341	-0.0167721	-0.133151	-0.0490676	-0.103768	-0.0445081	-0.0848942	-0.0826577	-0.0358814	-0.0634713	0.00413257	-0.0629477	0.0435521	-0.0854549	0.0571874	-0.141955	0.103612	-0.163468	0.228659	-0.0265199	0.184938	0.00424132	0.142	0.0491172	0.0820147	0.0640753	0.0562208	0.118664	0.0211856	0.140143	0.0035509	0.167565	-0.0317261	0.185666	-0.0684576	0.17873	-0.115354	0.16914	-0.0888057	0.0461964
x2836	N	46.9348	8.63342	29.07.2021	CZE	-0.0960647	-0.65022	-0.18157	0.0934574	-0.148502	0.00523024	-0.135031	-0.0378749	-0.104441	-0.0266055	-0.079159	-0.0548623	-0.0391391	-0.0643223	-0.00980483	-0.0747638	0.0255544	-0.10398	0.0537138	-0.146566	0.104751	-0.167225	0.219358	-0.0417477	0.185188	0.0106112	0.148523	0.0528396	0.0991483	0.0888234	0.0578074	0.120426	0.0264467	0.145477	-0.0042717	0.155775	-0.0352943	0.174403	-0.0756103	0.170303	-0.112838	0.152592	-0.0901911	0.0477232
x2837	N	46.9348	8.63342	29.07.2021	CZE	-0.0953167	-0.643319	-0.159077	0.109124	-0.160962	-0.0371331	-0.141624	-0.0693282	-0.11006	-0.0674862	-0.0794543	-0.080618	-0.0524784	-0.075138	-0.00902046	-0.086743	0.0258054	-0.0958033	0.0512438	-0.136704	0.0900513	-0.160862	0.225054	-0.00484161	0.169335	0.0175308	0.148161	0.0765944	0.0916419	0.0800182	0.0767782	0.135591	0.0328477	0.14125	0.0178744	0.183299	-0.017276	0.184781	-0.0426122	0.203573	-0.102751	0.172802	-0.0888895	0.0381253
x2839	N	46.9388	8.63934	29.07.2021	CZE	-0.0952168	-0.636425	-0.174823	0.110867	-0.161895	-0.0323969	-0.140636	-0.0502462	-0.110392	-0.0532727	-0.0851046	-0.0647506	-0.0508457	-0.0713892	-0.009569	-0.0764921	0.0210052	-0.0981781	0.0677767	-0.13604	0.104545	-0.156995	0.230418	-0.033476	0.182998	0.00669518	0.14457	0.046722	0.0900921	0.0713391	0.0586076	0.116868	0.025384	0.135657	0.00819737	0.169788	-0.0326415	0.176298	-0.0562202	0.190581	-0.107866	0.168517	-0.0920945	0.0382715
x2840	N	46.9388	8.63934	29.07.2021	CZE	-0.0914213	-0.681487	-0.189425	0.110356	-0.147936	0.0135987	-0.125782	-0.00995638	-0.0990926	-0.0169161	-0.0790211	-0.0482989	-0.0394595	-0.0489208	-0.00190039	-0.0712056	0.0505476	-0.0856658	0.0678589	-0.145255	0.12583	-0.142689	0.214348	-0.0408032	0.16237	-0.00905775	0.136191	0.0509639	0.0814488	0.0673661	0.0626392	0.117914	0.026104	0.130859	0.0110836	0.163435	-0.0293419	0.1699	-0.0529626	0.184304	-0.112048	0.154108	-0.0993362	0.0446709
x2841	N	46.9384	8.63916	29.07.2021	CZE	-0.0906302	-0.681962	-0.178247	0.123978	-0.156377	-0.00398398	-0.130426	-0.0145033	-0.090852	0.00193348	-0.0713875	-0.0358765	-0.0331398	-0.0400478	-0.00340951	-0.0799016	0.0432898	-0.0938536	0.0786677	-0.125503	0.122194	-0.150539	0.220394	-0.0469059	0.171645	-0.0170683	0.132598	0.0305668	0.0757604	0.0467892	0.0452137	0.0900857	0.0220295	0.133156	0.00342617	0.160978	-0.0384168	0.167013	-0.0819729	0.165569	-0.125586	0.158925	-0.0918395	0.060579
x2843	N	46.9383	8.63905	29.07.2021	CZE	-0.0999423	-0.655415	-0.171017	0.0856005	-0.157052	-0.0207863	-0.139446	-0.0498384	-0.101861	-0.0410377	-0.0835074	-0.0713426	-0.0399521	-0.065584	0.00452842	-0.0669808	0.0374545	-0.0884833	0.0474151	-0.15226	0.096992	-0.159287	0.215422	-0.0355772	0.177953	0.0104747	0.142097	0.0554048	0.0847735	0.0699999	0.0603203	0.11777	0.0267366	0.140621	0.0106876	0.178085	-0.0278286	0.171589	-0.059507	0.180346	-0.115401	0.155801	-0.0949218	0.0436498
x2844	N	46.9387	8.6393	29.07.2021	CZE	-0.0884775	-0.654179	-0.162232	0.119998	-0.138987	0.00481073	-0.130418	-0.0549344	-0.113521	-0.060524	-0.0826558	-0.0850354	-0.0506217	-0.0604725	-0.0159304	-0.0727215	0.0163222	-0.10678	0.0338988	-0.156282	0.097243	-0.171987	0.22719	-0.0272633	0.181262	0.0133548	0.150052	0.0607014	0.0735726	0.0736143	0.0489732	0.115986	0.0267951	0.139029	0.00697742	0.16697	-0.0266206	0.174443	-0.0602438	0.172914	-0.102279	0.155608	-0.0860667	0.0523046
x2845	N	46.9388	8.63908	29.07.2021	CZE	-0.0917874	-0.620741	-0.181236	0.0782844	-0.164045	-0.0358028	-0.139018	-0.0743736	-0.10174	-0.0564541	-0.0726843	-0.0788048	-0.0492063	-0.0851911	-0.0249223	-0.104241	0.00418215	-0.127773	0.0254227	-0.161312	0.0899083	-0.162965	0.227817	-0.0210043	0.196038	0.0269713	0.144363	0.0659451	0.0927698	0.0818565	0.0710029	0.131583	0.0363529	0.1457	0.0144629	0.178099	-0.0202123	0.18452	-0.0531956	0.197155	-0.107581	0.163129	-0.0821198	0.0686596
x2846	N	46.9388	8.63906	29.07.2021	CZE	-0.082561	-0.667169	-0.171145	0.134912	-0.150415	-0.00109686	-0.139206	-0.034745	-0.0992124	-0.0294272	-0.0882519	-0.0789536	-0.0408938	-0.0546802	-0.00163512	-0.0752514	0.0440802	-0.0873001	0.060306	-0.157355	0.111696	-0.162079	0.211022	-0.0298082	0.173079	-0.00064695	0.125599	0.0346784	0.0728991	0.0581495	0.0580453	0.116145	0.0243459	0.134854	0.00341822	0.153627	-0.024331	0.163264	-0.0552748	0.175756	-0.120537	0.156492	-0.0853873	0.0593684
x2847	N	46.9388	8.63906	29.07.2021	CZE	-0.0814109	-0.671446	-0.169767	0.0910876	-0.137976	0.0246623	-0.137144	-0.0722093	-0.104177	-0.0448398	-0.0917705	-0.0844149	-0.0414724	-0.0428154	-0.0109484	-0.0662774	0.0328979	-0.089132	0.0477481	-0.154866	0.092286	-0.168038	0.209855	-0.0246814	0.172563	-0.00199571	0.139227	0.0392739	0.087789	0.0713074	0.0619867	0.128265	0.0303491	0.143472	-0.000713245	0.15727	-0.0226445	0.1708	-0.0463742	0.189133	-0.113895	0.15133	-0.0800558	0.0595182
x2848	N	46.9389	8.63954	29.07.2021	CZE	-0.0856519	-0.653543	-0.157859	0.136525	-0.149792	0.0046793	-0.142653	-0.0480905	-0.106735	-0.0427457	-0.0934425	-0.06458	-0.0539615	-0.0560123	-0.0126446	-0.0753208	0.0225872	-0.105876	0.0363638	-0.141844	0.0999814	-0.171679	0.232519	-0.0261945	0.188894	0.0128529	0.155005	0.0653995	0.0934828	0.0790852	0.0584421	0.121058	0.0247347	0.134321	0.00415355	0.159042	-0.0269769	0.169041	-0.061673	0.168289	-0.104135	0.168447	-0.0831912	0.0514584
x2849	N	46.9388	8.63952	29.07.2021	CZE	-0.0795468	-0.667649	-0.175774	0.107746	-0.137297	0.02889	-0.138617	-0.0390732	-0.0988211	-0.0300924	-0.0897621	-0.063422	-0.0416519	-0.0510406	-0.032902	-0.0981431	0.0371636	-0.100232	0.0374792	-0.160207	0.101913	-0.175382	0.217937	-0.0320022	0.179805	0.00673412	0.128946	0.0339171	0.0861904	0.0721225	0.0534514	0.107799	0.0283357	0.144233	0.00240304	0.164784	-0.0398562	0.164466	-0.0603747	0.184589	-0.112458	0.137833	-0.0766686	0.0669958
x2850	N	46.9382	8.63877	29.07.2021	CZE	-0.110723	-0.675755	-0.186754	0.106503	-0.164736	-0.0133549	-0.136111	-0.0264955	-0.103596	-0.0254268	-0.0757848	-0.0421445	-0.0266616	-0.0291197	0.00151762	-0.0635108	0.0462663	-0.0751138	0.073174	-0.124677	0.128693	-0.143669	0.212433	-0.0489151	0.177077	0.000543259	0.13459	0.0348579	0.0939164	0.0645559	0.0521613	0.0950474	0.0273853	0.137994	0.0054871	0.157259	-0.0383582	0.161602	-0.0704635	0.163618	-0.120922	0.149907	-0.0967352	0.0453001
x2851	N	46.9387	8.6393	29.07.2021	CZE	-0.0904708	-0.648329	-0.174289	0.101325	-0.149495	0.00408374	-0.140037	-0.0497812	-0.100521	-0.0261007	-0.0915238	-0.0836442	-0.0354381	-0.0531164	-0.0129033	-0.071925	0.0445441	-0.0765678	0.0590738	-0.142951	0.0983737	-0.166143	0.225579	-0.0285295	0.18194	0.00689968	0.155153	0.0599619	0.0946952	0.0751315	0.0640424	0.123984	0.0269801	0.136611	0.00954611	0.171724	-0.032929	0.174483	-0.0570878	0.191666	-0.109779	0.160148	-0.0923388	0.0496015
x2852	N	46.9389	8.6396	29.07.2021	CZE	-0.117863	-0.664545	-0.159327	0.113233	-0.147375	-0.00143279	-0.125687	-0.0432963	-0.0969492	-0.0379244	-0.0826325	-0.072125	-0.0435133	-0.0668323	-0.00506835	-0.0828903	0.0301566	-0.0934042	0.0516516	-0.15366	0.112012	-0.165982	0.224823	-0.0195869	0.178371	0.0190941	0.144789	0.0669462	0.0794244	0.0677693	0.0490851	0.107742	0.0268741	0.13315	0.000659497	0.157356	-0.0401451	0.159876	-0.0682027	0.172448	-0.117018	0.144536	-0.0871226	0.0484136
x2853	N	46.9348	8.63671	29.07.2021	CZE	-0.0724347	-0.668036	-0.160122	0.1242	-0.150794	0.00929594	-0.131045	-0.0375836	-0.0983935	-0.0282951	-0.0786423	-0.0649305	-0.0470852	-0.0533988	-0.00818243	-0.0735557	0.0395824	-0.0890047	0.052614	-0.152833	0.112278	-0.165227	0.20434	-0.0559395	0.182922	0.0099407	0.134327	0.0385419	0.0879078	0.0682866	0.0476862	0.106529	0.0232095	0.141781	-0.00701676	0.150231	-0.038963	0.174467	-0.0759935	0.164442	-0.10253	0.175416	-0.0832315	0.061528
x2854	N	46.9348	8.63693	29.07.2021	CZE	-0.088378	-0.68256	-0.173286	0.10789	-0.154363	-0.0222005	-0.131434	-0.0436305	-0.105303	-0.0401081	-0.0689695	-0.0406536	-0.0376629	-0.0428358	0.00191463	-0.0672448	0.0333276	-0.0915124	0.0472454	-0.12853	0.110483	-0.147622	0.209999	-0.032267	0.169349	-0.00618943	0.134583	0.0448301	0.0881461	0.0732788	0.0612417	0.114637	0.0318947	0.146136	0.00948847	0.174277	-0.0259841	0.175974	-0.0602707	0.17672	-0.115772	0.155258	-0.0839505	0.0619473
x2855	N	46.9344	8.6366	29.07.2021	CZE	-0.0886987	-0.664015	-0.164852	0.112793	-0.148078	-0.00581561	-0.12397	-0.0356314	-0.0938217	-0.026161	-0.0702908	-0.0515763	-0.0417021	-0.0547061	-0.025473	-0.0957686	0.0188726	-0.109489	0.0408979	-0.156518	0.102238	-0.167427	0.226249	-0.0298692	0.17371	0.00816751	0.140694	0.0596879	0.0873025	0.0869405	0.0641035	0.135751	0.0292339	0.144445	0.00764235	0.167918	-0.0305588	0.172034	-0.0662988	0.172716	-0.113961	0.16096	-0.0831573	0.0471309
x2859	N	46.9348	8.63683	29.07.2021	CZE	-0.106695	-0.655614	-0.188001	0.085492	-0.163913	-0.0118322	-0.136179	-0.0210561	-0.10723	-0.0245933	-0.084729	-0.0488161	-0.0412962	-0.0493949	0.0163698	-0.0393591	0.0475065	-0.0762642	0.0677283	-0.145649	0.118487	-0.165264	0.232696	-0.0434055	0.186283	-0.0137381	0.14006	0.044768	0.07533	0.048872	0.0557163	0.111298	0.021116	0.136518	0.0105655	0.1678	-0.0386657	0.161731	-0.0692035	0.1628	-0.131998	0.131406	-0.0910299	0.0678456
x2860	N	46.9348	8.63652	29.07.2021	CZE	-0.114341	-0.650357	-0.183012	0.0757382	-0.155586	-0.0298119	-0.139234	-0.0580307	-0.104761	-0.0491032	-0.0972507	-0.0852185	-0.0434746	-0.0586496	-0.00652587	-0.0900283	0.027905	-0.0999749	0.0328242	-0.131325	0.119203	-0.14774	0.211533	-0.0437507	0.186819	0.00916757	0.147033	0.0598302	0.0904885	0.0840123	0.0598333	0.122991	0.0284441	0.143522	0.00837324	0.16853	-0.035539	0.166922	-0.066557	0.158933	-0.0994208	0.148538	-0.0805659	0.0631605
x2864	N	46.9347	8.63685	29.07.2021	CZE	-0.0977856	-0.679028	-0.188114	0.0997343	-0.148293	0.00641562	-0.121408	-0.0144243	-0.0904223	-0.00835381	-0.0721081	-0.0497374	-0.034378	-0.0438553	0.00702269	-0.0536189	0.0468738	-0.0850877	0.0697695	-0.137218	0.120751	-0.156814	0.225512	-0.0325485	0.170755	-0.0100272	0.139189	0.0431108	0.0724134	0.0458307	0.0460677	0.0941735	0.0232352	0.128006	0.000699034	0.16388	-0.030393	0.171558	-0.0681514	0.177882	-0.122693	0.163806	-0.0974	0.0469374
x0891	N	46.8864	8.57839	24.07.2018	CZW	-0.105866	-0.695018	-0.171976	0.0970186	-0.153592	-0.00421775	-0.147473	-0.0573029	-0.105143	-0.0194927	-0.09782	-0.0722557	-0.0123416	0.0148166	0.00210022	-0.0549347	0.0778651	-0.0470826	0.06032	-0.134338	0.139435	-0.123454	0.189606	-0.0728676	0.185988	-0.00778214	0.126087	0.00187628	0.0964868	0.0596966	0.0327629	0.0890867	0.0141968	0.140431	-0.0231626	0.133694	-0.0327844	0.167446	-0.0841238	0.143314	-0.113927	0.165894	-0.0834944	0.081015
x0892	N	46.8864	8.57839	24.07.2018	CZW	-0.106863	-0.65295	-0.172348	0.11945	-0.156105	0.00366319	-0.141615	-0.0378586	-0.103893	-0.0290329	-0.0776281	-0.05187	-0.0389394	-0.047722	-0.000168659	-0.0616894	0.0510344	-0.0729125	0.0599185	-0.141782	0.125802	-0.145652	0.224518	-0.0434054	0.193663	0.00133	0.147693	0.0445394	0.104548	0.0819919	0.0501299	0.106645	0.0246242	0.136281	-0.00338626	0.1626	-0.0355904	0.171508	-0.0823466	0.161524	-0.124147	0.170964	-0.0988131	0.0362175
x0893	N	46.8861	8.57863	24.07.2018	CZW	-0.106414	-0.673992	-0.173026	0.104627	-0.158554	-0.0120362	-0.130221	-0.0355931	-0.101534	-0.0287298	-0.0743698	-0.0595224	-0.0345514	-0.0406881	0.000127925	-0.0783932	0.0533876	-0.072137	0.0503617	-0.144516	0.116982	-0.147852	0.212847	-0.0415649	0.185216	0.000806172	0.122037	0.0288565	0.088386	0.0767376	0.0511456	0.105749	0.0306765	0.149781	-2e-05	0.158796	-0.0382015	0.174718	-0.0793773	0.154444	-0.118126	0.14578	-0.081773	0.0616954
x0894	N	46.8861	8.57894	24.07.2018	CZW	-0.0987263	-0.675611	-0.172954	0.108508	-0.156632	-0.0303656	-0.132821	-0.0513011	-0.102255	-0.0337817	-0.0827722	-0.0575923	-0.0372311	-0.0343484	-0.00533381	-0.0584956	0.0531932	-0.0685468	0.0634068	-0.135501	0.118541	-0.143349	0.204624	-0.0608732	0.180156	-0.00543265	0.127177	0.0214292	0.0864466	0.0734563	0.0468882	0.103231	0.0214776	0.13951	-0.00681916	0.159647	-0.0277891	0.165134	-0.0774202	0.162295	-0.107012	0.167521	-0.0970951	0.0490722
x0895	N	46.8861	8.57898	24.07.2018	CZW	-0.109979	-0.664401	-0.168802	0.11663	-0.155507	-0.0241041	-0.130808	-0.057732	-0.101476	-0.0433719	-0.0847268	-0.0681029	-0.0347248	-0.0509984	-0.00474959	-0.0737255	0.0432082	-0.0838601	0.0650698	-0.130544	0.112079	-0.143539	0.215107	-0.0271013	0.174249	0.00587427	0.141293	0.0511778	0.0895064	0.0707831	0.0649771	0.127824	0.0285666	0.131475	0.00558587	0.166869	-0.0321135	0.173916	-0.0675333	0.181788	-0.108468	0.166155	-0.0892948	0.0553935
x0896	N	46.8857	8.5791	24.07.2018	CZW	-0.11333	-0.701365	-0.188734	0.103486	-0.144977	0.0429084	-0.138526	-0.0506021	-0.0905628	-0.00958123	-0.0861128	-0.06614	-0.0155907	-0.00590623	0.00830423	-0.0339442	0.0873351	-0.0347989	0.0845032	-0.118909	0.15742	-0.123428	0.191829	-0.0836395	0.18538	-0.00895578	0.110914	-0.00136252	0.0833515	0.0618704	0.0409459	0.0797325	0.0135079	0.119798	-0.020535	0.137106	-0.0469623	0.166679	-0.0857437	0.158514	-0.13145	0.155473	-0.0905957	0.0650252
x0897	N	46.8865	8.57448	24.07.2018	CZW	-0.108658	-0.681293	-0.162033	0.115229	-0.153881	-0.0347894	-0.135177	-0.0637765	-0.102537	-0.0547068	-0.0793333	-0.0739003	-0.0356002	-0.0455016	-0.00245829	-0.0664788	0.0462224	-0.073564	0.0588815	-0.124404	0.111383	-0.144226	0.201246	-0.0411062	0.167463	0.00419431	0.131493	0.0445222	0.0896015	0.0859554	0.0491922	0.109833	0.023086	0.138964	-0.00388077	0.151191	-0.0295135	0.162501	-0.0650035	0.178592	-0.10055	0.177795	-0.0852204	0.0555064
x0898	N	46.8865	8.57453	24.07.2018	CZW	-0.106422	-0.697546	-0.171641	0.140053	-0.168176	-0.00854992	-0.143151	-0.0490651	-0.0881767	0.00140487	-0.0950057	-0.0635263	-0.0290513	-0.0127817	0.000320275	-0.0543567	0.0720657	-0.0390279	0.0786921	-0.115069	0.141572	-0.127971	0.200472	-0.0674193	0.186975	-0.00370968	0.12563	0.0110194	0.0945411	0.0649083	0.0412947	0.0850705	0.0227039	0.135014	-0.0311544	0.113289	-0.0297018	0.161804	-0.0917728	0.136915	-0.111806	0.168744	-0.0859039	0.0595543
x0900	N	46.8899	8.58078	24.07.2018	CZW	-0.117155	-0.684961	-0.175269	0.0840584	-0.160544	-0.0276956	-0.131257	-0.0362518	-0.106628	-0.0366981	-0.0842302	-0.0599248	-0.0335759	-0.0331515	0.00338546	-0.057463	0.067579	-0.0481122	0.0644098	-0.126201	0.116421	-0.149397	0.197604	-0.05818	0.188001	0.00967086	0.120925	0.0191955	0.107025	0.0958721	0.0439132	0.0995348	0.0258175	0.144854	-0.00292031	0.147863	-0.0241233	0.170909	-0.0719532	0.159244	-0.115911	0.156061	-0.0855513	0.0625203
x0901	N	46.8902	8.58078	24.07.2018	CZW	-0.114762	-0.672421	-0.180019	0.131083	-0.160291	-0.000392062	-0.13123	-0.0484485	-0.087342	-0.0090656	-0.0779803	-0.0667931	-0.0166367	-0.0312794	0.0176744	-0.0632491	0.0641531	-0.0709598	0.0723237	-0.127619	0.135677	-0.130388	0.208994	-0.0469525	0.181488	-0.00898404	0.129369	0.0221051	0.0921097	0.0657892	0.0506048	0.0871753	0.0171973	0.12926	-0.0196027	0.145062	-0.0467699	0.171332	-0.0988653	0.15541	-0.123654	0.181302	-0.0920717	0.0552971
x0958	N	46.8893	8.566	25.07.2018	CZW	-0.10363	-0.664973	-0.175224	0.108337	-0.1585	-0.0274767	-0.131451	-0.0409894	-0.10457	-0.0406633	-0.0879468	-0.0743733	-0.0313515	-0.0463111	-0.0204326	-0.0820125	0.0531676	-0.0723032	0.0511533	-0.143958	0.11937	-0.136204	0.205614	-0.0420136	0.175493	0.00070224	0.1423	0.0405677	0.0965686	0.0814246	0.0536558	0.105989	0.0253536	0.140661	-0.0017096	0.154146	-0.0383282	0.168171	-0.0685155	0.161904	-0.109956	0.16954	-0.0904934	0.0561637
x0961	N	46.8896	8.5665	25.07.2018	CZW	-0.124832	-0.677774	-0.160261	0.116067	-0.150916	-0.0222787	-0.133691	-0.0551786	-0.103832	-0.0399584	-0.0877182	-0.0583966	-0.0403851	-0.0477188	-0.00765994	-0.0678671	0.0440934	-0.0719151	0.0699443	-0.11722	0.135707	-0.124713	0.207831	-0.0387832	0.180389	0.00731901	0.134296	0.0508807	0.0915731	0.0908507	0.0504977	0.107106	0.0292997	0.143665	0.000754283	0.151672	-0.0233238	0.174937	-0.0576907	0.170662	-0.104377	0.174355	-0.0978466	0.0228965
x0962	N	46.8894	8.56589	25.07.2018	CZW	-0.103859	-0.679567	-0.176955	0.10405	-0.156885	-0.00618197	-0.140239	-0.0395292	-0.102505	-0.0392881	-0.0841321	-0.0584009	-0.0319817	-0.039269	0.00976874	-0.0536098	0.0605512	-0.0745187	0.067264	-0.128983	0.12733	-0.138214	0.197364	-0.0608073	0.178722	-0.00821867	0.128173	0.02021	0.0922089	0.0703541	0.0447712	0.0958702	0.0212178	0.133539	-0.0137372	0.14503	-0.0377013	0.16415	-0.0758966	0.167054	-0.122147	0.158834	-0.0810633	0.070332
x0968	N	46.8861	8.5786	25.07.2018	CZW	-0.105473	-0.679147	-0.171494	0.109159	-0.155739	-0.020646	-0.138838	-0.0661921	-0.0965324	-0.0374995	-0.0868019	-0.074253	-0.0298994	-0.0434289	-0.00497573	-0.064323	0.0595551	-0.0595222	0.0598463	-0.13148	0.111445	-0.140388	0.195299	-0.0487221	0.179858	0.00918152	0.118471	0.0221587	0.0898518	0.0788332	0.0469923	0.104066	0.0258344	0.148669	0.00189111	0.155108	-0.0237809	0.177574	-0.0676706	0.170431	-0.10445	0.177756	-0.0890991	0.0369193
x0969	N	46.8853	8.57971	25.07.2018	CZW	-0.109782	-0.67433	-0.172407	0.0914559	-0.1532	-0.0348829	-0.136977	-0.053417	-0.105137	-0.0437353	-0.0787581	-0.0546979	-0.0398844	-0.0596502	-0.0172961	-0.0671744	0.0412439	-0.0800262	0.0640929	-0.118618	0.123341	-0.131756	0.205147	-0.0464288	0.18595	0.0107297	0.12738	0.0327651	0.0951054	0.0833228	0.0487501	0.10077	0.0321334	0.145276	0.00616238	0.163034	-0.0209542	0.17457	-0.0642619	0.171041	-0.0967996	0.183858	-0.093061	0.0506934
x0970	N	46.8859	8.57816	25.07.2018	CZW	-0.114834	-0.688229	-0.173204	0.115039	-0.158995	-0.0189198	-0.140471	-0.0448363	-0.0953757	-0.0304579	-0.0748435	-0.0652575	-0.0290411	-0.0371342	0.000314296	-0.0713392	0.0476045	-0.079039	0.0648144	-0.117973	0.122693	-0.128903	0.210841	-0.0277432	0.162182	0.0092304	0.127189	0.0310176	0.102461	0.0756884	0.0562244	0.108032	0.0313471	0.128774	0.00224369	0.157882	-0.0388202	0.154793	-0.0742276	0.157614	-0.113609	0.171689	-0.087441	0.0554436
x0971	N	46.8864	8.57795	25.07.2018	CZW	-0.108566	-0.683754	-0.171651	0.101121	-0.153535	-0.00876605	-0.136867	-0.0586165	-0.107097	-0.0407512	-0.0867018	-0.0588315	-0.0331929	-0.0343467	-0.0006769	-0.0602221	0.0544101	-0.0659729	0.0647796	-0.12552	0.122849	-0.133035	0.197511	-0.052335	0.178197	-0.00352325	0.132374	0.0317974	0.0944205	0.0782746	0.0471729	0.1018	0.0215199	0.134617	-0.0062645	0.142846	-0.0314712	0.162165	-0.072174	0.164335	-0.104868	0.177465	-0.0913382	0.0458435
x0972	N	46.8864	8.57795	25.07.2018	CZW	-0.117631	-0.709557	-0.181542	0.108655	-0.154556	0.00294306	-0.138123	-0.041988	-0.0910058	-0.0223174	-0.0898594	-0.0763796	-0.00600497	-0.00101074	0.0116857	-0.0531899	0.0654035	-0.0534983	0.0649981	-0.122382	0.150343	-0.108658	0.185243	-0.0662524	0.165461	0.00957867	0.11245	0.00676747	0.0943519	0.0659472	0.0437046	0.0766658	0.0233533	0.129139	-0.0139625	0.139165	-0.0346225	0.172938	-0.0770712	0.158091	-0.121975	0.158819	-0.0891142	0.0625153
x0973	N	46.8869	8.57651	25.07.2018	CZW	-0.0962831	-0.679884	-0.158606	0.117624	-0.151231	-0.026555	-0.137377	-0.0522711	-0.111085	-0.0534168	-0.0888197	-0.0745324	-0.0423132	-0.0537417	-0.00232584	-0.0814763	0.0308571	-0.0926501	0.0422691	-0.121876	0.0980146	-0.150859	0.202606	-0.0346994	0.177456	0.0143039	0.138877	0.0497861	0.0944898	0.085494	0.0547121	0.108093	0.0212114	0.126271	0.00504919	0.158497	-0.0223612	0.168525	-0.0538985	0.177707	-0.0939864	0.184897	-0.0819984	0.0468605
x0974	N	46.8869	8.57651	25.07.2018	CZW	-0.110485	-0.684552	-0.180053	0.105756	-0.16645	-0.0096428	-0.135034	-0.022157	-0.104894	-0.0247926	-0.0787694	-0.037752	-0.0300628	-0.0249979	0.00188308	-0.0609366	0.0580635	-0.0684732	0.0785216	-0.111225	0.141293	-0.127557	0.204395	-0.0679761	0.190032	-0.00705282	0.129993	0.0149478	0.0901747	0.0653008	0.0448775	0.0914623	0.0220594	0.127762	-0.011789	0.138488	-0.0342366	0.166303	-0.0763335	0.164365	-0.120962	0.169084	-0.100573	0.0529499
x0975	N	46.8866	8.57456	25.07.2018	CZW	-0.122014	-0.695327	-0.161408	0.108663	-0.150737	-0.0174746	-0.134045	-0.0390954	-0.0959171	-0.0225028	-0.0867215	-0.0653448	-0.0329701	-0.034011	0.00351036	-0.0597253	0.0596764	-0.0601184	0.068283	-0.121954	0.136218	-0.133248	0.202827	-0.0525045	0.174285	-0.0084336	0.137778	0.0478702	0.0930863	0.0770477	0.0430028	0.105356	0.0125525	0.13215	-0.01314	0.145188	-0.044038	0.154733	-0.0719767	0.149642	-0.104933	0.163618	-0.0880534	0.0548972
x0976	N	46.8899	8.58021	25.07.2018	CZW	-0.0905522	-0.683904	-0.167205	0.120971	-0.166553	-0.0156241	-0.140756	-0.0379464	-0.110114	-0.0331277	-0.0943494	-0.0551011	-0.0336839	-0.021891	-0.00376408	-0.047873	0.0671091	-0.0538489	0.0719842	-0.123129	0.130347	-0.139866	0.202063	-0.0621026	0.186054	-0.00668575	0.125247	0.0179039	0.0874736	0.0681405	0.0395005	0.0923432	0.020978	0.132201	-0.00269279	0.152413	-0.0257686	0.172911	-0.068805	0.165647	-0.106143	0.165167	-0.0950237	0.0458382
x0977	N	46.8901	8.58037	25.07.2018	CZW	-0.111592	-0.698746	-0.157546	0.116552	-0.154841	-0.0280871	-0.130664	-0.0454585	-0.105695	-0.0387846	-0.0698147	-0.0444725	-0.0312135	-0.0307244	0.00486243	-0.038934	0.050513	-0.064865	0.0579485	-0.126121	0.122409	-0.137115	0.216825	-0.0422991	0.1706	-0.00781924	0.137408	0.0430314	0.0837621	0.0631389	0.0483776	0.105517	0.0224282	0.128022	-0.00487045	0.153756	-0.0396285	0.169591	-0.0749365	0.158008	-0.118438	0.150544	-0.0784026	0.0722079
x1428	N	46.889	8.56752	23.07.2019	CZW	-0.108966	-0.674238	-0.164859	0.109103	-0.148411	-0.016589	-0.135434	-0.0588402	-0.102061	-0.0385088	-0.076135	-0.0634321	-0.0319102	-0.0396789	-0.00628372	-0.0756388	0.0436023	-0.0784255	0.0604106	-0.132175	0.127072	-0.129944	0.212027	-0.0385916	0.173886	0.00391241	0.125892	0.0366194	0.09	0.0765259	0.0502145	0.107409	0.0268263	0.1391	-0.0023373	0.152678	-0.0260942	0.174468	-0.0633498	0.175736	-0.10581	0.180478	-0.0922203	0.0390783
x1438	N	46.889	8.56752	23.07.2019	CZW	-0.104173	-0.693266	-0.166148	0.109523	-0.154553	-0.0172086	-0.13391	-0.0560837	-0.102565	-0.0363019	-0.0891102	-0.0561858	-0.031747	-0.0333158	-0.0143743	-0.064589	0.0537259	-0.0672858	0.0737781	-0.123279	0.137921	-0.120439	0.199843	-0.0535083	0.165506	-0.0175251	0.11937	0.0216722	0.0928037	0.0783808	0.0498034	0.1094	0.0170109	0.133124	-0.00732356	0.141788	-0.0298556	0.168976	-0.0695723	0.157365	-0.109292	0.173797	-0.0828029	0.065147
x1439	N	46.8892	8.56826	23.07.2019	CZW	-0.103935	-0.662866	-0.176539	0.110716	-0.161156	-0.00965974	-0.13908	-0.0524476	-0.100357	-0.040652	-0.0843393	-0.0706598	-0.0377534	-0.0564628	-0.00126862	-0.0778353	0.0385917	-0.0764844	0.0504435	-0.140127	0.119698	-0.131765	0.198987	-0.0467079	0.189499	0.00942503	0.134544	0.0385711	0.0952734	0.0799095	0.0522626	0.102868	0.0279955	0.128434	0.00235039	0.154017	-0.0332162	0.170514	-0.0672852	0.171919	-0.112826	0.171193	-0.0960111	0.0521893
x1440	N	46.8891	8.56845	23.07.2019	CZW	-0.0973674	-0.677347	-0.168082	0.121272	-0.161897	-0.0140914	-0.132064	-0.0407614	-0.104331	-0.0261408	-0.0861279	-0.0546804	-0.038093	-0.0457093	-0.00453818	-0.057148	0.0390446	-0.0832166	0.0609627	-0.118254	0.112017	-0.151379	0.217312	-0.0471187	0.192254	0.00373022	0.134158	0.0355694	0.102451	0.0929367	0.0523621	0.105399	0.0231655	0.135774	-0.0059531	0.141494	-0.0241905	0.168299	-0.0735381	0.158036	-0.101409	0.176825	-0.0923539	0.0487693
x1441	N	46.8891	8.56889	23.07.2019	CZW	-0.102101	-0.667596	-0.163672	0.107035	-0.154411	-0.0394053	-0.134989	-0.0749895	-0.106945	-0.0564885	-0.0930994	-0.0727406	-0.0437788	-0.0536047	-0.00389915	-0.0627226	0.0420978	-0.0767934	0.0638636	-0.125587	0.116336	-0.141846	0.198315	-0.0535445	0.175028	-0.00182662	0.118017	0.0173733	0.0919441	0.0770884	0.0507723	0.105795	0.0240928	0.145523	-0.00780894	0.15108	-0.0218911	0.183716	-0.061617	0.17738	-0.104643	0.170342	-0.0924338	0.0545301
x1442	N	46.8888	8.56894	23.07.2019	CZW	-0.108456	-0.664026	-0.171126	0.100296	-0.161027	-0.0347339	-0.141475	-0.0576662	-0.105999	-0.0523611	-0.086726	-0.0778093	-0.0304165	-0.0398918	-0.00861298	-0.0809348	0.0436551	-0.0805914	0.0651583	-0.131315	0.106099	-0.148283	0.212223	-0.0314533	0.162887	0.00789393	0.147017	0.0601899	0.0935181	0.075739	0.0545521	0.117555	0.0220209	0.133756	0.0021832	0.159349	-0.0294223	0.168668	-0.0598253	0.17366	-0.107183	0.172142	-0.0804337	0.064561
x1443	N	46.8888	8.56894	23.07.2019	CZW	-0.110302	-0.682502	-0.161495	0.118927	-0.155213	-0.03194	-0.135565	-0.0555176	-0.104264	-0.0491065	-0.0784673	-0.0644154	-0.0363473	-0.0520885	0.00726098	-0.0588493	0.0410036	-0.0795859	0.0581998	-0.126367	0.115102	-0.134384	0.195733	-0.0461745	0.172201	0.00589763	0.140346	0.0438306	0.091049	0.0735795	0.0569108	0.104403	0.0273495	0.136377	-0.00351465	0.14926	-0.0292503	0.16824	-0.069332	0.16746	-0.105129	0.178404	-0.0871477	0.0549929
x1444	N	46.8879	8.57288	23.07.2019	CZW	-0.11871	-0.644867	-0.174357	0.10115	-0.15778	-0.0442944	-0.132519	-0.0558376	-0.105554	-0.0508478	-0.0867213	-0.076908	-0.0401317	-0.0568714	-0.00544143	-0.07006	0.0415681	-0.0826424	0.0483911	-0.140199	0.102449	-0.152755	0.22339	-0.0267249	0.184798	0.0109131	0.142217	0.0487423	0.0952646	0.0762893	0.0595176	0.116859	0.0316225	0.142415	0.00477855	0.16545	-0.0302679	0.174475	-0.0635547	0.17589	-0.107742	0.171661	-0.0973136	0.0420629
x1445	N	46.888	8.57228	23.07.2019	CZW	-0.0857389	-0.642383	-0.172915	0.123003	-0.161688	-0.0116068	-0.137007	-0.0696154	-0.0995997	-0.0292378	-0.0928858	-0.0789089	-0.0378215	-0.0573795	0.00350148	-0.0712025	0.0451251	-0.0874062	0.0610251	-0.137529	0.103457	-0.160921	0.207115	-0.0503777	0.184111	-0.00124511	0.134984	0.0294893	0.103642	0.0860299	0.0524079	0.104545	0.0309425	0.153044	-0.00486478	0.15746	-0.0282065	0.187002	-0.075049	0.179771	-0.11312	0.189954	-0.0916156	0.0458278
x1450	N	46.8875	8.57368	23.07.2019	CZW	-0.0997454	-0.653079	-0.167551	0.110499	-0.16933	-0.0351955	-0.141659	-0.050616	-0.10738	-0.0441767	-0.0869019	-0.0757572	-0.0322351	-0.0475707	-0.0072561	-0.0707626	0.0436259	-0.0762894	0.0584184	-0.131319	0.110926	-0.141539	0.219905	-0.0257587	0.188764	0.00868147	0.141056	0.04118	0.0994796	0.0762902	0.0584359	0.113215	0.0326601	0.142107	0.0080003	0.162892	-0.0168344	0.183451	-0.0586054	0.179851	-0.0973135	0.185656	-0.102329	0.0426031
x1501	N	46.889	8.56752	23.07.2019	CZW	-0.102545	-0.668294	-0.169059	0.115331	-0.165459	-0.0471726	-0.138918	-0.0653168	-0.105549	-0.054081	-0.0756689	-0.0680095	-0.0347882	-0.0505299	-0.00362314	-0.0765741	0.032824	-0.092143	0.0527776	-0.138155	0.0910117	-0.147635	0.19382	-0.0297345	0.170233	0.0199762	0.125831	0.0311447	0.108256	0.0927238	0.0490416	0.103596	0.0388127	0.154719	0.00711438	0.169106	-0.0201372	0.185161	-0.0590383	0.175268	-0.0998259	0.178633	-0.0841915	0.0464567
x1503	N	46.8888	8.56894	23.07.2019	CZW	-0.0990547	-0.680821	-0.171033	0.120572	-0.16105	-0.0254339	-0.136438	-0.039973	-0.104628	-0.035438	-0.0906481	-0.0542419	-0.0373179	-0.0341965	0.00862759	-0.0507053	0.0622093	-0.0649146	0.0785933	-0.122556	0.124463	-0.138019	0.190346	-0.0722958	0.187756	-0.000127342	0.126701	0.020028	0.0945813	0.0697524	0.0412337	0.0883439	0.025963	0.138366	-0.0116789	0.139642	-0.0280947	0.177249	-0.0722018	0.171289	-0.114621	0.17456	-0.0866565	0.0626024
x1504	N	46.8888	8.56894	23.07.2019	CZW	-0.0977188	-0.684795	-0.144162	0.13481	-0.153098	-0.0226731	-0.13832	-0.0603051	-0.104113	-0.0405855	-0.0904808	-0.0721398	-0.0398392	-0.0447252	-0.00746909	-0.0701026	0.0384093	-0.085227	0.0463933	-0.140811	0.0965728	-0.145447	0.201675	-0.0313813	0.179453	0.0190835	0.130855	0.0396251	0.0968063	0.0851487	0.0516119	0.0996639	0.0278803	0.131371	0.00390074	0.148367	-0.0233123	0.168595	-0.0682715	0.16259	-0.0884485	0.187049	-0.092973	0.0472788
x1505	N	46.8879	8.57288	23.07.2019	CZW	-0.0907856	-0.650696	-0.175427	0.113788	-0.151711	-0.0130454	-0.130261	-0.0391913	-0.0984531	-0.0331526	-0.0811475	-0.061033	-0.033497	-0.0421937	-0.000135554	-0.0656567	0.0372233	-0.0971215	0.066869	-0.141219	0.109032	-0.157991	0.215274	-0.0425966	0.183335	0.00898924	0.144938	0.0498055	0.089681	0.0716886	0.0585375	0.118403	0.0339856	0.16709	0.0131877	0.182859	-0.0281035	0.188482	-0.0683371	0.185991	-0.113371	0.171616	-0.0994841	0.023756
x1507	N	46.8879	8.57265	23.07.2019	CZW	-0.0985894	-0.649502	-0.168791	0.124313	-0.156196	-0.0452246	-0.133006	-0.064926	-0.106704	-0.0610519	-0.0861295	-0.0793605	-0.0409491	-0.056966	-0.0045632	-0.0626482	0.0376522	-0.0896576	0.0565979	-0.143067	0.0974999	-0.159369	0.202423	-0.0401887	0.187414	0.00969471	0.135866	0.0375213	0.0886843	0.0705319	0.0605509	0.126115	0.0315255	0.153835	-0.0031367	0.16114	-0.0310758	0.176545	-0.0618009	0.185013	-0.110157	0.169332	-0.0815906	0.0670428
x1508	N	46.8874	8.57379	23.07.2019	CZW	-0.0975056	-0.649056	-0.158987	0.135025	-0.161076	-0.0218919	-0.130234	-0.0435314	-0.0989894	-0.0340115	-0.0739138	-0.0548884	-0.0365353	-0.0506353	-0.00643484	-0.073888	0.0434871	-0.0890035	0.0567798	-0.146247	0.103647	-0.164658	0.220899	-0.0431498	0.187491	0.00488813	0.140415	0.0433785	0.0957622	0.0862514	0.044479	0.108321	0.0243465	0.144878	-0.00513519	0.158112	-0.0386553	0.178126	-0.0800977	0.163818	-0.114185	0.178131	-0.0991378	0.0464635
x1510	N	46.887	8.57407	23.07.2019	CZW	-0.113303	-0.676492	-0.157628	0.127975	-0.153079	-0.0405217	-0.127509	-0.0481386	-0.1022	-0.0423999	-0.0804008	-0.0638455	-0.0396134	-0.0562679	-0.00526926	-0.0872213	0.0332084	-0.100316	0.0613523	-0.128447	0.116659	-0.1399	0.207678	-0.0222773	0.168412	0.0127264	0.1309	0.0525387	0.09168	0.0885138	0.0566163	0.120868	0.0294178	0.149966	-0.00247866	0.156015	-0.02452	0.174441	-0.0497106	0.182883	-0.101854	0.168017	-0.0855874	0.0542205
x1511	N	46.887	8.57407	23.07.2019	CZW	-0.0991932	-0.678349	-0.177459	0.108412	-0.158186	-0.0101796	-0.136605	-0.0305253	-0.105545	-0.0283809	-0.0973527	-0.0504201	-0.0423374	-0.0532126	-0.0109368	-0.0610153	0.0640292	-0.0562064	0.074012	-0.109985	0.148875	-0.1139	0.202234	-0.0625472	0.176341	-0.0118199	0.135043	0.0263874	0.0974209	0.0692303	0.0570763	0.108248	0.0229227	0.124409	0.00576334	0.15321	-0.0311084	0.169996	-0.0628052	0.181685	-0.113319	0.173323	-0.102188	0.0428106
x1512	N	46.8868	8.57461	23.07.2019	CZW	-0.121527	-0.658235	-0.164126	0.116604	-0.156663	-0.0186839	-0.137874	-0.0536404	-0.101834	-0.0457304	-0.0922773	-0.0686299	-0.0306217	-0.0381274	-0.00521444	-0.0703283	0.0410654	-0.0829444	0.0536594	-0.138328	0.109102	-0.14351	0.214998	-0.0298909	0.185676	0.0166779	0.145555	0.0485707	0.0930565	0.0826334	0.0589858	0.116193	0.0303255	0.141342	0.00379914	0.163592	-0.0299224	0.172717	-0.0682699	0.163434	-0.11463	0.158128	-0.0951368	0.0309708
x1513	N	46.8868	8.57461	23.07.2019	CZW	-0.128246	-0.678318	-0.172906	0.0948308	-0.153192	-0.0235392	-0.134535	-0.0421442	-0.105153	-0.0350027	-0.0799414	-0.062106	-0.0306003	-0.0433489	0.00401891	-0.0568777	0.0433091	-0.0743736	0.0575286	-0.121138	0.114486	-0.151493	0.218041	-0.0348043	0.185338	0.00808411	0.13942	0.0554882	0.0940747	0.0817626	0.0547817	0.115448	0.019151	0.135691	-0.00143431	0.158799	-0.0363052	0.159971	-0.066469	0.165115	-0.107662	0.160028	-0.0864431	0.0516982
x1514	N	46.8872	8.57609	23.07.2019	CZW	-0.103422	-0.630096	-0.170499	0.0972898	-0.16619	-0.036445	-0.143388	-0.0482591	-0.103505	-0.0439294	-0.0813889	-0.0750923	-0.0448764	-0.0685668	-0.00574391	-0.0772752	0.0287019	-0.105084	0.0485472	-0.1568	0.0962773	-0.167548	0.231423	-0.0196592	0.179357	0.0123527	0.148828	0.0531898	0.089441	0.0748683	0.0564174	0.118788	0.0329438	0.154338	0.0120859	0.181726	-0.0271968	0.180062	-0.0599519	0.178399	-0.111178	0.150202	-0.094948	0.0417226
x1515	N	46.8868	8.57618	23.07.2019	CZW	-0.110362	-0.666294	-0.162627	0.118229	-0.156011	-0.0185782	-0.135848	-0.0491694	-0.102044	-0.0440188	-0.0759264	-0.0600829	-0.0371618	-0.0543863	-0.00387875	-0.0647296	0.035474	-0.0927646	0.0540807	-0.142195	0.105696	-0.156627	0.21975	-0.0275104	0.181478	0.00619952	0.137895	0.0507895	0.0901489	0.0765334	0.0520617	0.115848	0.0126289	0.137086	-0.00418978	0.156876	-0.028922	0.163112	-0.0694437	0.164905	-0.105896	0.161464	-0.0872925	0.0485023
x1516	N	46.8871	8.57671	23.07.2019	CZW	-0.105646	-0.659648	-0.174879	0.0985846	-0.161576	-0.0171316	-0.143319	-0.0556841	-0.107787	-0.0395277	-0.086248	-0.0723728	-0.0352175	-0.0415228	-0.00651199	-0.0743278	0.0535265	-0.073125	0.0620781	-0.134914	0.115779	-0.143379	0.203483	-0.0518	0.189715	0.0058859	0.13041	0.0314136	0.0930755	0.0767406	0.0443814	0.102226	0.0223641	0.14	-0.0112261	0.147498	-0.0361718	0.16646	-0.0634396	0.171765	-0.105475	0.177239	-0.0933259	0.0575252
x1517	N	46.887	8.57678	23.07.2019	CZW	-0.09086	-0.684577	-0.173526	0.121071	-0.155123	-0.00175729	-0.129791	-0.0349946	-0.0960438	-0.0267449	-0.0745172	-0.0578783	-0.0244668	-0.0272513	0.000552943	-0.0637096	0.0634977	-0.0569048	0.0698974	-0.129873	0.142361	-0.128079	0.201755	-0.0609001	0.179344	-0.0182588	0.120852	0.0164339	0.080061	0.0624073	0.0384171	0.0884697	0.0183036	0.158009	-0.00835736	0.150439	-0.0254496	0.178243	-0.0582501	0.190967	-0.111791	0.18724	-0.0952424	0.0489764
x1518	N	46.887	8.57678	23.07.2019	CZW	-0.0988893	-0.652995	-0.176591	0.0957765	-0.155415	-0.0214721	-0.139761	-0.0539558	-0.105748	-0.0387423	-0.0898643	-0.0638651	-0.0454773	-0.051512	-0.0111897	-0.0743554	0.0304118	-0.0964192	0.0580759	-0.140583	0.107084	-0.160702	0.206869	-0.0461419	0.183095	0.00455886	0.134401	0.0395948	0.0916918	0.0718087	0.0599797	0.118514	0.0278299	0.136682	0.00505126	0.165376	-0.0363931	0.165945	-0.0590777	0.184092	-0.11238	0.164912	-0.0854286	0.0573759
x1519	N	46.8873	8.57391	23.07.2019	CZW	-0.10051	-0.652209	-0.15884	0.110268	-0.15258	-0.00767364	-0.149192	-0.0611958	-0.107226	-0.0571854	-0.076973	-0.070241	-0.0437617	-0.0670718	-0.00684838	-0.0893444	0.0386254	-0.0838138	0.0483848	-0.150055	0.109033	-0.15039	0.21165	-0.0309197	0.198765	0.0242747	0.139973	0.0452084	0.100153	0.0833136	0.0601826	0.118418	0.029368	0.147688	0.00407863	0.161262	-0.0319515	0.171161	-0.0695138	0.165386	-0.102176	0.184872	-0.0868856	0.0638723
x1521	N	46.8864	8.57423	23.07.2019	CZW	-0.125986	-0.66331	-0.175477	0.0991036	-0.171841	-0.0576453	-0.14162	-0.0597552	-0.115644	-0.0668423	-0.0905045	-0.079999	-0.0440649	-0.0561869	0.00388298	-0.0572759	0.0520159	-0.0623622	0.0589596	-0.135725	0.121012	-0.132431	0.190067	-0.0585079	0.185653	0.00986431	0.12496	0.0313171	0.0901714	0.0796407	0.0421464	0.0903433	0.0248029	0.144916	-0.00595083	0.144912	-0.0335219	0.161261	-0.0650471	0.163939	-0.105415	0.168968	-0.0766388	0.0672701
x1522	N	46.8869	8.57445	23.07.2019	CZW	-0.114076	-0.654795	-0.172263	0.106618	-0.164678	-0.0247688	-0.143557	-0.0629947	-0.109479	-0.0395385	-0.0902991	-0.0630197	-0.0379545	-0.0457584	0.00365637	-0.0666963	0.0449539	-0.0792577	0.061074	-0.131925	0.110791	-0.159783	0.217653	-0.0424269	0.183965	0.0119752	0.140145	0.0427802	0.0973963	0.0883342	0.0523764	0.106882	0.0291968	0.142504	-0.0060581	0.144363	-0.0238589	0.171514	-0.0748185	0.158324	-0.108444	0.163018	-0.0884151	0.0555238
x1523	N	46.8869	8.57445	23.07.2019	CZW	-0.0963358	-0.672831	-0.162965	0.12123	-0.14948	-0.0166216	-0.134098	-0.0593813	-0.106483	-0.0482233	-0.0843296	-0.0769559	-0.032226	-0.0466524	-0.00760073	-0.072398	0.0524166	-0.0674224	0.0589321	-0.13213	0.123112	-0.133131	0.198375	-0.0463609	0.172762	0.00570061	0.12861	0.036195	0.0927633	0.0817301	0.0606022	0.119871	0.0252589	0.140381	0.00612267	0.161684	-0.0290381	0.176874	-0.0527224	0.184905	-0.0970724	0.188415	-0.092273	0.0472336
x1524	N	46.8869	8.57445	23.07.2019	CZW	-0.115231	-0.656749	-0.162487	0.120797	-0.159715	-0.0174295	-0.137887	-0.0598003	-0.110384	-0.0562442	-0.080076	-0.0785536	-0.038017	-0.0641748	-0.000139178	-0.0817911	0.035428	-0.10155	0.0621284	-0.143887	0.108527	-0.148921	0.211452	-0.0193011	0.176234	0.0147899	0.137944	0.0511333	0.0878416	0.0672923	0.0573648	0.10914	0.0323597	0.14405	0.00427025	0.164681	-0.0286563	0.169678	-0.0677849	0.169455	-0.108174	0.167621	-0.0891908	0.0543057
x1525	N	46.8872	8.57609	23.07.2019	CZW	-0.137337	-0.674728	-0.169037	0.0945003	-0.159773	-0.00100687	-0.13914	-0.0350084	-0.103988	-0.027354	-0.0818761	-0.052006	-0.0387157	-0.0496995	0.00428461	-0.0606872	0.0382176	-0.0852826	0.0753099	-0.123348	0.113928	-0.149362	0.21582	-0.0348033	0.184566	0.0119411	0.143033	0.0483458	0.0956292	0.0823816	0.0619518	0.11494	0.0261483	0.133831	0.00100084	0.150072	-0.0299981	0.168259	-0.0805249	0.148028	-0.124711	0.14586	-0.0916961	0.0448383
x1526	N	46.8868	8.5762	23.07.2019	CZW	-0.109902	-0.640989	-0.171474	0.0967661	-0.1499	-0.0375688	-0.126138	-0.0432299	-0.109561	-0.0407906	-0.082285	-0.0533936	-0.0475784	-0.0407941	-0.011134	-0.0801868	0.0230096	-0.119226	0.0507027	-0.148979	0.103855	-0.169275	0.235882	-0.0231468	0.185859	0.0103137	0.161296	0.0732329	0.0811963	0.07079	0.0526241	0.10996	0.0303508	0.134817	0.00363888	0.171946	-0.037359	0.169311	-0.0687498	0.168978	-0.119616	0.1543	-0.0857278	0.0481597
x1527	N	46.8869	8.57618	23.07.2019	CZW	-0.0965372	-0.649836	-0.164489	0.115381	-0.161381	-0.0343274	-0.137456	-0.0532062	-0.10647	-0.0457401	-0.0803282	-0.0844394	-0.0362785	-0.0586899	0.00308989	-0.0677664	0.0318649	-0.0945293	0.0687874	-0.133591	0.102326	-0.162071	0.207468	-0.0428607	0.181853	0.00257641	0.133208	0.0371569	0.0860819	0.0738152	0.0589481	0.122451	0.019644	0.135643	0.000997511	0.173455	-0.0338165	0.179387	-0.0595258	0.19342	-0.109844	0.182615	-0.0839726	0.0585618
x1528	N	46.8871	8.57671	23.07.2019	CZW	-0.11937	-0.636451	-0.185427	0.0744336	-0.161541	-0.031016	-0.14213	-0.0631189	-0.105514	-0.0350032	-0.0951546	-0.0871562	-0.0429088	-0.0559389	-0.00479836	-0.0732951	0.0456945	-0.0759162	0.0596938	-0.134856	0.108622	-0.138513	0.214541	-0.0366453	0.194108	0.0100544	0.152569	0.0490447	0.107154	0.0847757	0.0665327	0.118248	0.0401796	0.151111	0.0034574	0.166148	-0.0285251	0.181394	-0.0583978	0.18806	-0.112522	0.172193	-0.0985343	0.0385036
x1529	N	46.8866	8.57826	23.07.2019	CZW	-0.0992895	-0.655426	-0.173516	0.103762	-0.147638	-0.0160826	-0.123196	-0.0464893	-0.0947215	-0.0376565	-0.0756811	-0.0666719	-0.0372516	-0.0486507	-0.00482412	-0.0815182	0.0377259	-0.0960006	0.0533186	-0.152257	0.0971122	-0.170218	0.21744	-0.0307798	0.17696	0.00700316	0.143522	0.0599385	0.0807673	0.0839056	0.0547022	0.122057	0.0249193	0.141834	0.00569406	0.1731	-0.0368209	0.171544	-0.0654522	0.171996	-0.110252	0.157571	-0.0916603	0.0417224
x1530	N	46.8864	8.57811	23.07.2019	CZW	-0.0858201	-0.66059	-0.170397	0.108819	-0.156193	-0.0199289	-0.136232	-0.0558565	-0.11305	-0.0546466	-0.0884102	-0.0652767	-0.0460073	-0.0495166	-0.0049797	-0.0723357	0.0315065	-0.0949722	0.0404964	-0.138707	0.0993493	-0.162363	0.222309	-0.0319486	0.181418	0.00871863	0.131199	0.0352363	0.0917255	0.0736704	0.0382481	0.0961449	0.0306921	0.136499	0.0107194	0.169091	-0.027675	0.17505	-0.0616752	0.175124	-0.102074	0.164356	-0.0797115	0.0677176
x1531	N	46.886	8.5789	23.07.2019	CZW	-0.109647	-0.642495	-0.173344	0.112848	-0.159033	-0.0232957	-0.14046	-0.0642516	-0.104141	-0.0418507	-0.0899015	-0.063102	-0.030076	-0.0481846	0.00109734	-0.0821509	0.0560221	-0.0825718	0.0629997	-0.144286	0.12373	-0.144506	0.207101	-0.0441608	0.186365	0.000294076	0.131566	0.0291571	0.0928511	0.0689436	0.0510889	0.110221	0.0227491	0.138802	-0.00368844	0.164546	-0.0376721	0.175748	-0.0714659	0.18059	-0.11287	0.182027	-0.0933529	0.0566949
x1532	N	46.886	8.5789	23.07.2019	CZW	-0.108408	-0.672013	-0.176448	0.0778415	-0.150642	-0.0148647	-0.132661	-0.0361554	-0.0995196	-0.0286627	-0.0830285	-0.0531691	-0.0401752	-0.0503547	0.00103454	-0.0620787	0.0404652	-0.0858715	0.0479447	-0.137316	0.102902	-0.162575	0.226246	-0.0298696	0.185609	0.00297643	0.135841	0.0405629	0.074803	0.0576177	0.0429918	0.0922605	0.0228155	0.130935	0.00214032	0.168937	-0.0400376	0.173656	-0.0736475	0.165024	-0.114473	0.156074	-0.082819	0.068046
x1533	N	46.8856	8.57928	23.07.2019	CZW	-0.0744358	-0.634311	-0.175784	0.119155	-0.168733	-0.0214573	-0.139968	-0.0416667	-0.112112	-0.0489184	-0.0892949	-0.0713906	-0.0449555	-0.0694066	-0.0130425	-0.0834346	0.0193219	-0.109685	0.0458414	-0.151571	0.0886602	-0.170633	0.225324	-0.024195	0.182933	0.00665881	0.152516	0.0600402	0.0860596	0.0686974	0.0701154	0.124587	0.0413937	0.141299	0.0187999	0.176361	-0.0205236	0.184047	-0.051828	0.19245	-0.113537	0.163898	-0.0941808	0.0501822
x1534	N	46.8857	8.57931	23.07.2019	CZW	-0.115918	-0.648246	-0.165479	0.113831	-0.147665	-0.0151174	-0.130118	-0.0552838	-0.0997954	-0.0560406	-0.085588	-0.0883973	-0.0425987	-0.0641906	-0.00852793	-0.0752741	0.0280616	-0.0982342	0.0424989	-0.144075	0.103764	-0.161808	0.224803	-0.0138042	0.178839	0.0206277	0.147457	0.062944	0.0936615	0.0820101	0.0657617	0.134059	0.0270036	0.155178	0.00290436	0.169263	-0.0264758	0.179323	-0.0564395	0.177783	-0.113667	0.147525	-0.0918002	0.0366408
x1535	N	46.8857	8.57943	23.07.2019	CZW	-0.113408	-0.660486	-0.16333	0.138239	-0.160914	-0.0348797	-0.138061	-0.0479461	-0.106982	-0.0461594	-0.0779345	-0.0676676	-0.0366208	-0.0589478	0.00106701	-0.070585	0.0452866	-0.0871833	0.0698302	-0.12677	0.119816	-0.142773	0.204359	-0.0480982	0.17922	0.00816781	0.130888	0.0347145	0.0939359	0.0845384	0.0480154	0.100138	0.0200352	0.132641	-0.00620408	0.150682	-0.0349024	0.169017	-0.072503	0.172933	-0.110078	0.172653	-0.0899675	0.0518475
x1537	N	46.8862	8.57878	23.07.2019	CZW	-0.0937031	-0.67676	-0.165856	0.0998553	-0.151894	-0.0148644	-0.135634	-0.0338331	-0.0991487	-0.0251673	-0.0757323	-0.0463807	-0.0424119	-0.0423628	0.00731391	-0.0465259	0.0431532	-0.0822907	0.0689308	-0.123718	0.116052	-0.158448	0.216361	-0.0497023	0.172473	-0.0130753	0.144021	0.0461413	0.0850707	0.0606859	0.0538156	0.116894	0.0241	0.140662	0.00285964	0.177773	-0.0371828	0.172178	-0.0672332	0.182982	-0.111876	0.15294	-0.0867725	0.0467939
x1538	N	46.8863	8.57808	23.07.2019	CZW	-0.0835113	-0.685452	-0.155664	0.148437	-0.149747	-0.0166595	-0.125962	-0.0372439	-0.0956585	-0.034545	-0.077518	-0.05508	-0.0388645	-0.0552054	-0.0113653	-0.0691252	0.0397072	-0.0806553	0.0471509	-0.144294	0.100837	-0.156141	0.20479	-0.0428545	0.177927	0.00184437	0.120326	0.0262841	0.0872757	0.0850991	0.0477563	0.10823	0.0287928	0.144285	-0.00828126	0.149451	-0.0281642	0.169152	-0.0755602	0.150389	-0.0968153	0.180955	-0.0911293	0.0515414
x1539	N	46.8864	8.57747	23.07.2019	CZW	-0.111086	-0.663022	-0.163786	0.128054	-0.153999	-0.0197523	-0.135963	-0.041073	-0.0976074	-0.0254457	-0.0822713	-0.0658897	-0.0388141	-0.0411181	9.51e-05	-0.0637977	0.0269834	-0.0966114	0.0706142	-0.124128	0.112158	-0.150947	0.213222	-0.0525187	0.196879	0.00599107	0.146481	0.0473772	0.0952072	0.0723716	0.054651	0.110228	0.0324855	0.144866	-0.00377895	0.159315	-0.0445962	0.16111	-0.08167	0.154518	-0.126199	0.14443	-0.0924086	0.0447534
x1540	N	46.8864	8.57746	23.07.2019	CZW	-0.109971	-0.676435	-0.168871	0.102586	-0.16342	-0.0310915	-0.148421	-0.0600559	-0.115341	-0.0511875	-0.0864418	-0.0621497	-0.0367002	-0.0486193	0.00113389	-0.0622382	0.0476693	-0.0768927	0.0625947	-0.12931	0.115526	-0.137914	0.191977	-0.05307	0.172162	0.0121389	0.133163	0.0373184	0.0984636	0.0829676	0.0570152	0.10604	0.0301906	0.134346	0.00145696	0.147574	-0.0253958	0.16292	-0.0661186	0.170715	-0.0992691	0.175682	-0.0913178	0.0540584
x1541	N	46.8864	8.57713	23.07.2019	CZW	-0.0891329	-0.669745	-0.15716	0.131014	-0.151307	-0.0115859	-0.125569	-0.0384755	-0.099881	-0.0316136	-0.0848621	-0.0651984	-0.0357041	-0.0504757	-0.00514889	-0.0798849	0.0375466	-0.0883417	0.0580003	-0.150054	0.0979732	-0.161202	0.204659	-0.0362492	0.175481	0.01191	0.136708	0.0552878	0.0950652	0.0876037	0.0542402	0.114249	0.0239727	0.144871	0.00495306	0.161335	-0.0320472	0.174651	-0.0602401	0.178069	-0.105453	0.170605	-0.0922932	0.0343437
x1542	N	46.886	8.57579	23.07.2019	CZW	-0.0867387	-0.648947	-0.157603	0.142055	-0.151639	-0.0313073	-0.133355	-0.0500226	-0.103904	-0.0428459	-0.0831329	-0.0660623	-0.0354987	-0.0444563	-0.0045208	-0.0782398	0.0459819	-0.0862195	0.0526643	-0.155938	0.114931	-0.16202	0.211225	-0.0498857	0.178878	-0.00402791	0.143564	0.0562605	0.0917342	0.0880562	0.0475921	0.117006	0.0203341	0.140562	-0.00190947	0.163943	-0.0362055	0.174131	-0.072673	0.175104	-0.107876	0.183334	-0.0929257	0.0543897
x1543	N	46.886	8.57579	23.07.2019	CZW	-0.108008	-0.677265	-0.172681	0.0921822	-0.163119	-0.0177909	-0.147556	-0.039495	-0.0985462	-0.0280978	-0.0831744	-0.0628125	-0.0364456	-0.0515697	0.000577035	-0.0761176	0.0522885	-0.0771129	0.0506742	-0.129919	0.115258	-0.133065	0.205081	-0.03271	0.171829	0.00422243	0.139972	0.0393491	0.0956109	0.075903	0.0591359	0.114243	0.026237	0.133997	-0.0102406	0.140878	-0.0286915	0.16467	-0.0643075	0.172027	-0.102632	0.170626	-0.0955692	0.0414212
x1544	N	46.8862	8.57509	23.07.2019	CZW	-0.0905653	-0.668219	-0.180171	0.0937789	-0.163289	-0.0367307	-0.137393	-0.0556137	-0.107718	-0.0432964	-0.075089	-0.0553221	-0.0341409	-0.0493417	0.00210688	-0.0508689	0.0456713	-0.0685721	0.0613081	-0.125893	0.104523	-0.15329	0.195153	-0.0652725	0.179794	-0.00610056	0.139422	0.0369045	0.0992972	0.078722	0.0472733	0.104982	0.0228477	0.14264	-0.00400757	0.156305	-0.0283397	0.178115	-0.0627793	0.180212	-0.106343	0.175258	-0.0936346	0.0505705
x1546	N	46.89	8.58057	23.07.2019	CZW	-0.0989857	-0.674743	-0.16871	0.105967	-0.162335	-0.0283783	-0.144263	-0.0473693	-0.107652	-0.0404554	-0.0883624	-0.0653577	-0.0425442	-0.0566515	0.00515227	-0.0495802	0.0395581	-0.0739013	0.0583535	-0.114052	0.100961	-0.142962	0.212169	-0.0388399	0.177713	0.00118482	0.141852	0.0410268	0.0953437	0.0768301	0.0576914	0.114372	0.0279824	0.127311	0.0111158	0.163933	-0.0242281	0.168519	-0.0497671	0.185496	-0.103443	0.174347	-0.0985054	0.0362322
x1561	N	46.8863	8.57807	23.07.2019	CZW	-0.0831747	-0.652568	-0.167719	0.113264	-0.158087	-0.0356668	-0.135936	-0.0566578	-0.103943	-0.0460639	-0.0837626	-0.0709815	-0.0461262	-0.0739724	-0.0107455	-0.0767793	0.0261405	-0.0945767	0.0491712	-0.139454	0.0985984	-0.15894	0.208326	-0.0361227	0.175435	0.00634962	0.134247	0.04601	0.0985465	0.089283	0.0589693	0.114767	0.0374867	0.147855	0.00681556	0.164318	-0.0140593	0.191641	-0.0505363	0.192776	-0.100439	0.180443	-0.0930431	0.0495734
x1562	N	46.8864	8.57823	23.07.2019	CZW	-0.0871881	-0.636646	-0.168398	0.0998345	-0.148346	-0.0167949	-0.14218	-0.075306	-0.10928	-0.0645483	-0.0898711	-0.0794015	-0.0510445	-0.0735032	-0.0141359	-0.0867911	0.0175004	-0.102745	0.037021	-0.15199	0.0905276	-0.167247	0.219394	-0.0238968	0.185961	0.0144916	0.147792	0.0617305	0.0985193	0.0882278	0.0648036	0.124367	0.0353451	0.150032	0.00975674	0.17136	-0.0175	0.18999	-0.0666412	0.177832	-0.10139	0.184578	-0.0837829	0.0659358
x1565	N	46.886	8.57932	23.07.2019	CZW	-0.0991869	-0.696347	-0.157537	0.128363	-0.151709	-1.66e-05	-0.132626	-0.0413523	-0.104878	-0.0344767	-0.0886018	-0.0528922	-0.0332866	-0.0324769	0.00302817	-0.048202	0.0648977	-0.0514583	0.0644973	-0.119562	0.131922	-0.127688	0.200575	-0.0592855	0.182247	-0.00385592	0.123726	0.0191011	0.0929119	0.0826367	0.0469371	0.0951589	0.0238727	0.139967	-0.0051776	0.150354	-0.0305011	0.166093	-0.0705179	0.165282	-0.109489	0.161331	-0.0958169	0.0429888
x1566	N	46.8863	8.57942	23.07.2019	CZW	-0.111761	-0.653435	-0.181714	0.116947	-0.16466	-0.020284	-0.138212	-0.0355635	-0.106398	-0.0332525	-0.0898864	-0.067686	-0.033717	-0.0435035	-0.00269089	-0.0747115	0.0691959	-0.0620672	0.068996	-0.131859	0.139141	-0.135498	0.21075	-0.0551109	0.180953	-0.00282768	0.134198	0.0210322	0.0988162	0.0824	0.0570518	0.109334	0.0261718	0.134453	-0.00844062	0.145557	-0.0359789	0.169368	-0.0778349	0.167085	-0.121739	0.167441	-0.0926764	0.0598109
x1567	N	46.8862	8.57904	23.07.2019	CZW	-0.0991522	-0.670891	-0.16562	0.104412	-0.154578	-0.0159916	-0.129426	-0.0216793	-0.0970358	-0.0242762	-0.0737214	-0.0487893	-0.038058	-0.0427699	-0.00518377	-0.0783056	0.0229723	-0.113477	0.0484101	-0.147008	0.0957649	-0.175626	0.222715	-0.0155122	0.18968	0.0143025	0.142687	0.0593577	0.0904208	0.0777079	0.0546654	0.124112	0.0236977	0.139456	0.00637635	0.163545	-0.033701	0.162493	-0.0627532	0.166875	-0.11212	0.13994	-0.0835722	0.0532132
x1568	N	46.8862	8.57904	23.07.2019	CZW	-0.0833154	-0.666609	-0.157485	0.14623	-0.161128	-0.0344812	-0.135651	-0.0495832	-0.109681	-0.0528613	-0.079348	-0.0676531	-0.0375531	-0.0539822	0.0029184	-0.0681975	0.0443022	-0.0829768	0.0591773	-0.139388	0.096708	-0.156643	0.200987	-0.0497227	0.169781	-0.00594468	0.139522	0.0397207	0.0974674	0.0795296	0.0509312	0.111528	0.02707	0.14105	-0.00468201	0.1532	-0.0277885	0.166648	-0.0722126	0.170405	-0.100045	0.187062	-0.0857155	0.0613857
x1569	N	46.8861	8.57896	23.07.2019	CZW	-0.0853661	-0.63348	-0.174405	0.104387	-0.156831	-0.0259212	-0.13321	-0.0353163	-0.103961	-0.0379442	-0.0811442	-0.060662	-0.0528414	-0.0693001	-0.00785377	-0.0801804	0.0162713	-0.115031	0.0493645	-0.157568	0.094744	-0.169356	0.237122	-0.0124643	0.182013	0.0105821	0.148852	0.0586205	0.0959574	0.0770996	0.0672729	0.130928	0.0339084	0.145003	0.0138484	0.17961	-0.0255436	0.178716	-0.0559408	0.195522	-0.111335	0.163034	-0.0986084	0.0331866
x1571	N	46.8862	8.57715	23.07.2019	CZW	-0.138102	-0.664896	-0.181672	0.103291	-0.165251	-0.0273359	-0.136473	-0.0373412	-0.100437	-0.0338832	-0.0791057	-0.0595943	-0.0297917	-0.0357411	0.0031555	-0.0556469	0.0696166	-0.0540806	0.0792379	-0.126144	0.131614	-0.129691	0.21531	-0.0454269	0.194602	0.0102213	0.134144	0.0320967	0.0904323	0.0776077	0.0472287	0.1015	0.0272682	0.123138	-0.00616371	0.150553	-0.0350576	0.1691	-0.0723495	0.164421	-0.116897	0.172228	-0.101612	0.0295517
x1572	N	46.8864	8.57691	23.07.2019	CZW	-0.0930871	-0.645414	-0.170885	0.101839	-0.162059	-0.0326071	-0.143688	-0.0539594	-0.106583	-0.0459228	-0.088693	-0.0700338	-0.0406199	-0.0631624	-0.0112771	-0.0897026	0.028416	-0.107529	0.0516387	-0.156601	0.0978874	-0.167491	0.210364	-0.020835	0.172659	0.0150911	0.144891	0.0651362	0.0908482	0.0744145	0.0634794	0.12073	0.0342675	0.137638	0.0116192	0.177624	-0.0233395	0.177752	-0.0505523	0.193302	-0.105239	0.173071	-0.0833583	0.0603256
x1573	N	46.8864	8.57699	23.07.2019	CZW	-0.0872682	-0.644116	-0.156054	0.141887	-0.162778	-0.0496899	-0.144545	-0.0927914	-0.115899	-0.077236	-0.0885699	-0.0911842	-0.0475304	-0.0697341	-0.0167044	-0.0840888	0.0240917	-0.0977918	0.0533827	-0.127138	0.100137	-0.137319	0.196534	-0.0326222	0.177974	0.00772796	0.131232	0.0355052	0.0973607	0.0867977	0.0619226	0.115163	0.03501	0.150918	0.00759215	0.16617	-0.0147847	0.188946	-0.0500205	0.191952	-0.0921766	0.205357	-0.0918124	0.0464757
x1574	N	46.8864	8.57661	23.07.2019	CZW	-0.0988888	-0.699053	-0.156888	0.117549	-0.14968	-0.0243944	-0.127999	-0.0573037	-0.0995819	-0.0451915	-0.0835164	-0.0708174	-0.0431354	-0.0539723	-0.00871645	-0.067042	0.0365997	-0.0708629	0.0522366	-0.122283	0.10152	-0.1365	0.20098	-0.03326	0.168455	0.0101429	0.12589	0.0386455	0.0839773	0.0710185	0.0520335	0.104559	0.0243761	0.131502	0.00858019	0.163463	-0.0187584	0.176317	-0.0605597	0.175014	-0.100593	0.170175	-0.0796843	0.0545427
x1576	N	46.8862	8.57554	23.07.2019	CZW	-0.121509	-0.676895	-0.165329	0.114219	-0.162944	-0.0324412	-0.139883	-0.056785	-0.108695	-0.0440024	-0.0777079	-0.0533855	-0.0368564	-0.039993	-0.00367955	-0.0576061	0.059745	-0.0588046	0.0646887	-0.141986	0.126777	-0.137309	0.200407	-0.0576193	0.186032	0.0083406	0.126164	0.0288681	0.0915474	0.0850431	0.0460553	0.0994854	0.025058	0.13304	-0.00781434	0.144149	-0.0348091	0.159658	-0.0712523	0.156858	-0.107705	0.164481	-0.0863703	0.0628525
x1577	N	46.8862	8.57533	23.07.2019	CZW	-0.10112	-0.633913	-0.169739	0.120117	-0.159174	-0.0395477	-0.133964	-0.0708311	-0.101516	-0.0444851	-0.0891428	-0.0913845	-0.0386854	-0.0555114	-0.00116016	-0.0813858	0.0312248	-0.0978791	0.0521912	-0.148363	0.097488	-0.163773	0.211929	-0.0265953	0.180481	0.00771161	0.148703	0.0545762	0.0906205	0.0773931	0.0604256	0.121879	0.038635	0.148699	0.00770119	0.171918	-0.0311166	0.181835	-0.0635716	0.186532	-0.114826	0.169754	-0.0891767	0.0448018
x1578	N	46.8862	8.57533	23.07.2019	CZW	-0.094659	-0.634752	-0.171546	0.0920854	-0.162057	-0.0269339	-0.139254	-0.0483945	-0.106274	-0.0437158	-0.0891746	-0.0753894	-0.0467385	-0.0729842	-0.0131664	-0.0868442	0.00995232	-0.114276	0.0427468	-0.145892	0.0843497	-0.175219	0.231591	-0.0169981	0.179095	0.012609	0.156461	0.0714462	0.0907901	0.0774909	0.0742802	0.13583	0.0351025	0.14418	0.0130556	0.177435	-0.0240395	0.179904	-0.0597848	0.185267	-0.110701	0.157032	-0.0867093	0.0503239
x1579	N	46.8862	8.57533	23.07.2019	CZW	-0.0956051	-0.660002	-0.159402	0.126283	-0.162198	-0.0268622	-0.145121	-0.0687341	-0.11059	-0.0509116	-0.0956437	-0.0881644	-0.0396132	-0.0512324	-0.010375	-0.07004	0.0399637	-0.0814272	0.0577665	-0.132388	0.107436	-0.148284	0.19785	-0.0453465	0.187395	0.00976716	0.133113	0.0358972	0.105076	0.0926189	0.0501168	0.114228	0.0281486	0.14422	-0.000301167	0.155266	-0.0290838	0.173445	-0.0593868	0.173853	-0.0966243	0.174422	-0.0822272	0.0563662
x1580	N	46.8862	8.57533	23.07.2019	CZW	-0.099732	-0.677057	-0.176397	0.126973	-0.165928	-0.00977574	-0.140002	-0.0364644	-0.10482	-0.0331019	-0.0831124	-0.0543317	-0.033944	-0.0430814	0.00532026	-0.054857	0.0547029	-0.0684847	0.0743202	-0.12591	0.127294	-0.134073	0.197838	-0.0687496	0.179267	-0.00844372	0.129887	0.0259649	0.0960888	0.0671198	0.0475431	0.100537	0.0188678	0.127842	-0.00657392	0.143394	-0.0329321	0.166411	-0.0793037	0.161695	-0.114287	0.174275	-0.0893109	0.0507973
x1581	N	46.8862	8.57533	23.07.2019	CZW	-0.103659	-0.666699	-0.175512	0.113245	-0.1543	-0.0206368	-0.132086	-0.0410888	-0.0959384	-0.0284927	-0.0788856	-0.0498985	-0.0334599	-0.0412744	0.000788741	-0.0663799	0.0396978	-0.0850365	0.0744013	-0.128364	0.124054	-0.141886	0.205759	-0.0646239	0.182589	-0.00101622	0.126581	0.0279379	0.0933469	0.0797348	0.052068	0.109439	0.0238971	0.144586	7.55e-05	0.162611	-0.0395546	0.178137	-0.0765588	0.176655	-0.115876	0.165799	-0.0946096	0.0436463
x1582	N	46.8864	8.57469	23.07.2019	CZW	-0.113725	-0.650609	-0.168534	0.107424	-0.159336	-0.0323891	-0.140043	-0.0705938	-0.111924	-0.0623748	-0.0760183	-0.0646741	-0.0371219	-0.049574	-0.00273324	-0.0728672	0.044084	-0.088912	0.0528222	-0.146317	0.117872	-0.146905	0.199137	-0.0474325	0.182159	0.0137255	0.130698	0.0342758	0.0926624	0.0838804	0.0494715	0.103817	0.0265002	0.140232	-0.00347549	0.157441	-0.0463017	0.165189	-0.0715558	0.179755	-0.111611	0.170384	-0.0801689	0.0524057
x1583	N	46.8864	8.57462	23.07.2019	CZW	-0.109432	-0.645589	-0.173669	0.116139	-0.16433	-0.0358991	-0.143763	-0.0562885	-0.108876	-0.0474882	-0.088268	-0.063002	-0.0364139	-0.0434351	0.00464269	-0.0688454	0.0503329	-0.0808599	0.0683435	-0.124007	0.131198	-0.135422	0.213753	-0.046335	0.190045	0.00213398	0.141901	0.0381134	0.100439	0.0811186	0.0563955	0.114243	0.0261355	0.145786	-0.00352939	0.153933	-0.0209352	0.177039	-0.0664695	0.172944	-0.107989	0.181708	-0.102151	0.0493278
x1584	N	46.8865	8.57461	23.07.2019	CZW	-0.105865	-0.665172	-0.168777	0.109194	-0.149427	-0.0117819	-0.136167	-0.0687667	-0.101333	-0.0446372	-0.0925609	-0.0784381	-0.0337886	-0.0495572	-0.00199948	-0.0777768	0.0483635	-0.0720251	0.0541132	-0.139852	0.114639	-0.143597	0.20285	-0.0426083	0.177867	0.00965213	0.124012	0.0327461	0.0971836	0.0857617	0.0527748	0.108879	0.0313311	0.143306	-0.00423519	0.153752	-0.0273752	0.177729	-0.0714492	0.176612	-0.0988038	0.188582	-0.0896811	0.0523746
x1585	N	46.8866	8.57442	23.07.2019	CZW	-0.101854	-0.638324	-0.180502	0.105575	-0.162569	-0.00726229	-0.137505	-0.0449248	-0.101167	-0.037192	-0.0815933	-0.0658593	-0.039224	-0.0488568	-0.00874725	-0.0813402	0.0428639	-0.0908516	0.0520948	-0.15427	0.110802	-0.157166	0.228693	-0.0336291	0.192539	0.00805753	0.149418	0.0481934	0.0942475	0.0738267	0.0579063	0.105863	0.0317511	0.140048	-0.00414294	0.161969	-0.0331461	0.174743	-0.076108	0.174112	-0.121976	0.151229	-0.0901848	0.0561494
x1586	N	46.8887	8.57478	23.07.2019	CZW	-0.131856	-0.667242	-0.170777	0.105509	-0.164398	-0.0300125	-0.138148	-0.0510537	-0.104619	-0.0331031	-0.0905496	-0.0728667	-0.0305988	-0.0300683	0.00568185	-0.0634202	0.0764901	-0.048215	0.0768478	-0.119923	0.164167	-0.107214	0.198447	-0.0755659	0.177484	-0.00104808	0.126208	0.0200734	0.0871089	0.071877	0.0486746	0.109187	0.0219923	0.143371	-0.00554132	0.159014	-0.0399214	0.167508	-0.0753946	0.167382	-0.11871	0.157207	-0.0935369	0.0517546
x1587	N	46.89	8.58033	23.07.2019	CZW	-0.128075	-0.660807	-0.174334	0.108358	-0.162791	-0.0192696	-0.144569	-0.0572075	-0.114045	-0.0448412	-0.0910716	-0.0686796	-0.0382365	-0.0493163	0.00696937	-0.0583872	0.0686139	-0.0549907	0.0720135	-0.118429	0.134785	-0.122038	0.208884	-0.0518414	0.18786	0.0126481	0.134992	0.031616	0.101452	0.0813316	0.0448945	0.095811	0.0232112	0.130452	-0.00245182	0.155641	-0.0274484	0.169391	-0.0705421	0.165537	-0.104183	0.178468	-0.100555	0.0365637
x2349	N	46.887	8.57439	08.08.2020	CZW	-0.114106	-0.647113	-0.170674	0.11849	-0.164699	-0.03381	-0.144175	-0.0784036	-0.113203	-0.0554844	-0.0947068	-0.0792462	-0.037917	-0.0390038	-0.00883846	-0.0698819	0.0602581	-0.0588055	0.0591407	-0.127688	0.1213	-0.134421	0.213236	-0.0476037	0.191221	0.00658639	0.133258	0.029952	0.101915	0.0890338	0.0501683	0.102078	0.0293151	0.14329	-0.00520184	0.146174	-0.0274323	0.172777	-0.0723979	0.170027	-0.102744	0.190942	-0.097545	0.042966
x2353	N	46.8863	8.57861	08.08.2020	CZW	-0.111316	-0.65748	-0.170077	0.102707	-0.156399	-0.0157654	-0.138976	-0.0525018	-0.100943	-0.0323774	-0.0826573	-0.0577825	-0.0355244	-0.0480315	-0.000928323	-0.0732566	0.0427324	-0.0887704	0.053932	-0.139962	0.108479	-0.146633	0.218167	-0.0325469	0.192347	0.0232344	0.144102	0.0421082	0.108475	0.0901665	0.0518679	0.100708	0.0363287	0.15216	-0.0110009	0.144344	-0.0270684	0.179237	-0.0821239	0.152651	-0.110006	0.179075	-0.0971922	0.0409849
x2356	N	46.8864	8.57779	08.08.2020	CZW	-0.105662	-0.669987	-0.172631	0.128522	-0.162333	-0.0185138	-0.138277	-0.0515769	-0.100848	-0.0297591	-0.0803914	-0.0530645	-0.022852	-0.0421369	0.0128082	-0.051454	0.0617649	-0.0633783	0.0695209	-0.128704	0.122559	-0.146032	0.207433	-0.058194	0.182634	-0.00342563	0.133712	0.0240893	0.088042	0.0603968	0.0445253	0.0936829	0.0217618	0.137927	-0.0114272	0.147441	-0.0396674	0.167519	-0.0928406	0.156261	-0.117529	0.171087	-0.0905887	0.059494
x2358	N	46.8861	8.57734	08.08.2020	CZW	-0.126932	-0.667325	-0.172341	0.126177	-0.160196	-0.0228597	-0.13651	-0.0425334	-0.0982917	-0.0318781	-0.0823378	-0.0617144	-0.0368334	-0.0458609	0.0164724	-0.0387129	0.0523494	-0.0685313	0.0735603	-0.124434	0.129347	-0.138729	0.212063	-0.0473156	0.187618	0.00833185	0.131931	0.0365419	0.100717	0.0799977	0.0534063	0.102963	0.0216182	0.134269	-0.00822523	0.142557	-0.045111	0.16051	-0.0767453	0.164498	-0.118414	0.173048	-0.0993006	0.040847
x2360	N	46.8871	8.57842	08.08.2020	CZW	-0.0975524	-0.655683	-0.171896	0.108762	-0.155632	-0.00122796	-0.14676	-0.0579803	-0.109296	-0.0313732	-0.0896377	-0.0561375	-0.0333576	-0.0306449	-0.0200941	-0.0927594	0.0418689	-0.0921549	0.0881931	-0.122231	0.144756	-0.130046	0.213429	-0.0656275	0.1828	-0.00684526	0.128237	0.0186473	0.0950734	0.075229	0.0450428	0.105216	0.0281767	0.152053	-0.0118677	0.152464	-0.037138	0.16932	-0.0832949	0.155636	-0.107182	0.178237	-0.0891334	0.0710559
x2362	N	46.8872	8.57366	08.08.2020	CZW	-0.0763239	-0.651717	-0.167135	0.111157	-0.158818	-0.0304018	-0.133662	-0.0647289	-0.105402	-0.0382429	-0.0845096	-0.0698127	-0.0345463	-0.0429572	-0.0131858	-0.0859884	0.0368237	-0.0915269	0.0469625	-0.148875	0.104213	-0.156923	0.205873	-0.0426452	0.177997	0.00100502	0.133136	0.0390807	0.0998272	0.0921644	0.0573754	0.111517	0.0326472	0.148986	0.00463246	0.160962	-0.0292411	0.17811	-0.0665953	0.181697	-0.104382	0.195621	-0.0922109	0.0516329
x2364	N	46.8902	8.58086	08.08.2020	CZW	-0.0983051	-0.635612	-0.162799	0.111635	-0.162074	-0.0540701	-0.144732	-0.0752778	-0.115036	-0.0618614	-0.0962555	-0.0850313	-0.0506091	-0.0724522	-0.00756241	-0.0886963	0.0261742	-0.0982876	0.0451644	-0.138305	0.10325	-0.150955	0.205741	-0.0501593	0.180796	0.0104548	0.155885	0.0703691	0.0970783	0.0930125	0.0582689	0.123638	0.0168354	0.131333	0.00613382	0.164514	-0.0238782	0.17285	-0.056517	0.174533	-0.095383	0.178489	-0.0887132	0.0627186
x2504	N	46.8877	8.57295	08.08.2020	CZW	-0.116078	-0.691694	-0.167133	0.111568	-0.148199	-0.0291957	-0.131924	-0.0529291	-0.102499	-0.0443751	-0.0627022	-0.035176	-0.0239128	-0.020152	0.0114393	-0.0469313	0.0638025	-0.0587275	0.0629222	-0.129437	0.131749	-0.13639	0.198989	-0.0648059	0.181197	0.00406681	0.127936	0.0294268	0.088862	0.0829928	0.0373087	0.0933673	0.0194328	0.142434	-0.0159167	0.143139	-0.037359	0.16696	-0.0811641	0.158783	-0.109456	0.179115	-0.089857	0.0561047
x2505	N	46.887	8.57371	08.08.2020	CZW	-0.135571	-0.655421	-0.170984	0.0555051	-0.156978	-0.0275291	-0.148381	-0.0681782	-0.10604	-0.0462241	-0.0927327	-0.0689823	-0.0365673	-0.0466748	-0.00230846	-0.072898	0.0471289	-0.0716348	0.0501667	-0.118936	0.121919	-0.134043	0.204538	-0.0472223	0.196141	0.0144084	0.140376	0.0441807	0.106787	0.0975594	0.0567586	0.110436	0.0326621	0.151417	0.00765412	0.162686	-0.0206992	0.18481	-0.0749316	0.162987	-0.116831	0.169355	-0.0911031	0.0389424
x2507	N	46.8869	8.57387	08.08.2020	CZW	-0.105664	-0.649999	-0.186367	0.0937439	-0.155672	0.00133638	-0.141623	-0.0446223	-0.10593	-0.0305295	-0.0865017	-0.0683627	-0.033295	-0.0429622	-0.00480489	-0.0747597	0.0507747	-0.0736028	0.0537031	-0.146498	0.117347	-0.143773	0.210186	-0.0557249	0.193613	0.00644947	0.146143	0.0367318	0.0941827	0.0702829	0.0565122	0.103713	0.0308177	0.145568	-1.26e-05	0.156153	-0.0459358	0.165722	-0.0710585	0.175463	-0.125198	0.160552	-0.0982978	0.043446
x2509	N	46.8868	8.57432	08.08.2020	CZW	-0.0785364	-0.653974	-0.166262	0.114877	-0.159833	-0.035948	-0.138687	-0.066143	-0.111018	-0.0629857	-0.0897408	-0.0735674	-0.0450062	-0.0453947	0.00312592	-0.0509273	0.0520994	-0.0695325	0.0496681	-0.144593	0.111632	-0.148005	0.194244	-0.0571201	0.180431	-0.00642291	0.130494	0.0249964	0.0917199	0.07238	0.0602458	0.114815	0.0335337	0.150228	-0.00195474	0.159968	-0.0263786	0.180916	-0.0698718	0.181496	-0.108998	0.185813	-0.0897345	0.047674
x2511	N	46.8868	8.57428	08.08.2020	CZW	-0.0915896	-0.6426	-0.168244	0.115579	-0.162947	-0.0417571	-0.143768	-0.0605993	-0.108242	-0.0502557	-0.0801914	-0.0657629	-0.0275267	-0.0445788	-0.00790315	-0.0763868	0.0352235	-0.0955587	0.0626316	-0.144502	0.116716	-0.140952	0.20581	-0.0450732	0.189403	0.00405393	0.137515	0.0434999	0.0865645	0.0790876	0.0473365	0.111374	0.0323271	0.147173	-0.00194959	0.170972	-0.0256451	0.180247	-0.0606892	0.19249	-0.104453	0.186736	-0.0942758	0.046474
x2512	N	46.8867	8.57446	08.08.2020	CZW	-0.117601	-0.685541	-0.176371	0.111594	-0.161204	-0.00404821	-0.140274	-0.0389688	-0.10631	-0.0306387	-0.0824038	-0.0534837	-0.0296955	-0.0324715	0.000530092	-0.0593735	0.0474192	-0.0724653	0.0734739	-0.118587	0.137879	-0.120437	0.211204	-0.0408388	0.181727	-0.00651618	0.13784	0.0308844	0.0893266	0.0642824	0.0491122	0.0931112	0.0225326	0.124294	-0.00446869	0.148501	-0.038086	0.160657	-0.0770523	0.157237	-0.117456	0.167117	-0.0898255	0.0561518
x2513	N	46.8867	8.57447	08.08.2020	CZW	-0.121601	-0.733191	-0.177111	0.104958	-0.126973	0.0715415	-0.132716	-0.0521655	-0.0860647	-0.00157121	-0.0758926	-0.0605089	-0.0116454	0.0128421	0.0131495	-0.0517134	0.0833144	-0.0309776	0.0926842	-0.125083	0.164155	-0.110063	0.193632	-0.072607	0.172281	-0.00794999	0.0946519	-0.0161882	0.0879847	0.0754148	0.0309443	0.0870371	0.00816895	0.128172	-0.0344796	0.108727	-0.0458323	0.158201	-0.100814	0.124975	-0.106248	0.196208	-0.0867276	0.0630509
x2514	N	46.8871	8.57624	08.08.2020	CZW	-0.0869651	-0.633945	-0.175571	0.12858	-0.167007	-0.0121702	-0.14665	-0.0539923	-0.109754	-0.0381654	-0.0944563	-0.0740992	-0.0325465	-0.0383117	-0.00448126	-0.0749136	0.0583325	-0.0751592	0.059158	-0.149938	0.121281	-0.154292	0.21279	-0.0533575	0.190655	-0.00475038	0.140734	0.0278344	0.100533	0.0796611	0.0514473	0.102081	0.0261915	0.140514	-0.00306527	0.153939	-0.0390395	0.159902	-0.0721433	0.175468	-0.125677	0.167239	-0.0960142	0.0504985
x2516	N	46.8862	8.57905	08.08.2020	CZW	-0.121298	-0.668996	-0.167888	0.103731	-0.162948	-0.0250131	-0.139477	-0.0466122	-0.100041	-0.0329022	-0.083824	-0.0554109	-0.0379493	-0.0466234	0.00937864	-0.0653996	0.0429785	-0.0882153	0.0731161	-0.115342	0.127706	-0.135736	0.192992	-0.0604092	0.189299	0.0118147	0.133956	0.038327	0.0950065	0.0836218	0.0505822	0.105408	0.021411	0.135608	-0.00684031	0.144248	-0.0317961	0.169234	-0.0706962	0.166312	-0.110322	0.173973	-0.0970247	0.0377219
x2518	N	46.886	8.57908	08.08.2020	CZW	-0.0864873	-0.632183	-0.175904	0.0944911	-0.174987	-0.0399907	-0.148098	-0.0556152	-0.115047	-0.0522664	-0.0942814	-0.0841877	-0.0508322	-0.0645172	-0.0159042	-0.0833753	0.0387399	-0.0857152	0.0500789	-0.151287	0.1174	-0.143468	0.211041	-0.0466377	0.185379	-0.00183685	0.136286	0.028009	0.0991293	0.0813075	0.0505575	0.105144	0.0331356	0.148859	0.00285818	0.164656	-0.0305315	0.17615	-0.0633957	0.177889	-0.105083	0.176209	-0.0826313	0.0653689
x2519	N	46.8864	8.57828	08.08.2020	CZW	-0.112332	-0.661326	-0.175443	0.121242	-0.167462	-0.00918308	-0.150837	-0.0476765	-0.114737	-0.0385886	-0.0867578	-0.0561667	-0.0389184	-0.0408175	-0.00422118	-0.0539743	0.0616512	-0.0595219	0.0696815	-0.11988	0.145553	-0.127799	0.225602	-0.0446545	0.192897	-0.00353262	0.143636	0.0293545	0.0979408	0.0641713	0.0416188	0.0785944	0.0297077	0.131093	-0.00832501	0.143379	-0.0329968	0.158356	-0.0832119	0.155707	-0.121414	0.15521	-0.0952877	0.0561806
x2520	N	46.8864	8.57827	08.08.2020	CZW	-0.12473	-0.672674	-0.17955	0.0969085	-0.153665	0.0106953	-0.146582	-0.0619654	-0.107681	-0.0401523	-0.0908092	-0.0719252	-0.0385837	-0.0367409	-0.00341897	-0.0645991	0.0704515	-0.0496641	0.0784521	-0.126401	0.137544	-0.128157	0.207121	-0.0489576	0.191324	0.00986599	0.130229	0.0286241	0.0934105	0.0765925	0.042243	0.105369	0.0257139	0.139238	-0.00356721	0.147727	-0.0333016	0.158671	-0.0712966	0.149454	-0.108339	0.175171	-0.0909269	0.048253
x2523	N	46.8871	8.57831	08.08.2020	CZW	-0.117095	-0.674589	-0.16748	0.112591	-0.145909	0.0135578	-0.135923	-0.05681	-0.0993361	-0.03112	-0.0919053	-0.0756778	-0.0195114	-0.0127811	-0.00833273	-0.0824201	0.0636754	-0.0585722	0.055706	-0.141352	0.111129	-0.150124	0.218422	-0.04451	0.185476	0.0187163	0.146985	0.0379378	0.104441	0.0845617	0.0416161	0.0915119	0.0215343	0.145311	-0.0150194	0.141354	-0.0375964	0.155739	-0.0784901	0.154989	-0.114445	0.160466	-0.0908177	0.0585667
x2524	N	46.8868	8.58005	08.08.2020	CZW	-0.117992	-0.676974	-0.171901	0.119965	-0.165784	-0.0512439	-0.142692	-0.0581558	-0.109379	-0.0532045	-0.0751318	-0.0582419	-0.0327009	-0.0338657	-0.00028106	-0.0552688	0.0558526	-0.0668699	0.0675473	-0.117169	0.130822	-0.124916	0.190517	-0.066525	0.179449	-0.000264885	0.129763	0.0247541	0.0945999	0.075545	0.041353	0.0942349	0.0150908	0.131033	-0.00484233	0.154289	-0.0341593	0.162351	-0.0812234	0.161511	-0.120322	0.158535	-0.0794832	0.0643098
x2525	N	46.8867	8.57743	08.08.2020	CZW	-0.097948	-0.686487	-0.1711	0.123161	-0.154551	-0.00599017	-0.131813	-0.0452275	-0.0961487	-0.0191065	-0.0765553	-0.0561697	-0.0239978	-0.0280258	0.00942642	-0.0563492	0.072399	-0.0474487	0.0651733	-0.127706	0.122328	-0.143301	0.198864	-0.0675097	0.183243	-0.00245604	0.12453	0.0175691	0.097068	0.0874401	0.0351106	0.0839845	0.0213817	0.147915	-0.0202371	0.136135	-0.0333511	0.180914	-0.0822022	0.157811	-0.110727	0.191138	-0.0907013	0.0561396
x2528	N	46.8865	8.57583	08.08.2020	CZW	-0.12454	-0.671976	-0.162316	0.112446	-0.154056	-0.0235798	-0.138052	-0.0735119	-0.104174	-0.0500615	-0.0896937	-0.0771484	-0.0326659	-0.0351884	0.00857801	-0.0482668	0.0374691	-0.0760675	0.0511029	-0.128283	0.123226	-0.128999	0.218094	-0.0413905	0.186794	0.0135083	0.126682	0.0305591	0.0999469	0.0900639	0.0516614	0.103978	0.0257657	0.135671	-0.00781797	0.145871	-0.0242189	0.17271	-0.0727959	0.155866	-0.100824	0.177169	-0.0933289	0.040889
x2529	N	46.8866	8.57418	08.08.2020	CZW	-0.119829	-0.665989	-0.174379	0.10494	-0.153971	-0.0122124	-0.130592	-0.0565524	-0.102557	-0.0494483	-0.0729642	-0.062762	-0.0388059	-0.0602342	-0.0071659	-0.0729837	0.0519498	-0.07163	0.0674187	-0.12642	0.12759	-0.128177	0.207881	-0.0420292	0.175537	0.0127947	0.133834	0.0453939	0.0859149	0.0744999	0.0579416	0.119766	0.0279961	0.1448	0.00573911	0.166534	-0.0317265	0.176416	-0.0661869	0.173856	-0.107083	0.179719	-0.0928019	0.0326932
x2531	N	46.8873	8.5739	08.08.2020	CZW	-0.106977	-0.615918	-0.178298	0.0774585	-0.162565	-0.0388186	-0.152694	-0.104919	-0.109978	-0.0532861	-0.0878601	-0.0885869	-0.0361466	-0.0503702	0.000957352	-0.067184	0.045615	-0.0780008	0.0468205	-0.150408	0.0982546	-0.168828	0.222218	-0.0434657	0.185217	0.00733654	0.142094	0.0402301	0.102668	0.0855877	0.0661869	0.122159	0.0369808	0.155774	0.00422943	0.171302	-0.034225	0.176547	-0.0686809	0.192012	-0.116193	0.183047	-0.0891674	0.0567001
x2533	N	46.8885	8.5745	08.08.2020	CZW	-0.100903	-0.680507	-0.180209	0.0956675	-0.157989	-0.0260708	-0.138177	-0.0494488	-0.102217	-0.0346393	-0.0741696	-0.0457358	-0.0296908	-0.0279402	0.00602064	-0.069421	0.044925	-0.083354	0.0654732	-0.137809	0.12868	-0.133277	0.193135	-0.0616253	0.178645	-0.00488813	0.124113	0.0231805	0.0989127	0.0732576	0.0475108	0.0995084	0.0243677	0.139634	-0.00387513	0.156468	-0.0374534	0.16416	-0.0741741	0.167954	-0.110756	0.16998	-0.0871685	0.0727471
x2534	N	46.8899	8.58014	08.08.2020	CZW	-0.10852	-0.669082	-0.178916	0.0962171	-0.165568	-0.0287897	-0.147803	-0.0579384	-0.111406	-0.0534143	-0.081707	-0.0578355	-0.0298245	-0.0328565	0.0005866	-0.0609012	0.0533604	-0.0689558	0.0602627	-0.132942	0.129611	-0.132693	0.206173	-0.0517743	0.174242	0.00517912	0.131607	0.0291849	0.0911905	0.06636	0.0523726	0.0983061	0.0277046	0.13969	0.00258059	0.153113	-0.0312396	0.1676	-0.0729167	0.163635	-0.107764	0.175153	-0.0881268	0.0620557
x2535	N	46.8899	8.58016	08.08.2020	CZW	-0.115531	-0.675469	-0.177094	0.0987868	-0.159677	-0.0375942	-0.143214	-0.0603582	-0.107168	-0.0485327	-0.0942197	-0.0763713	-0.0330235	-0.0315905	0.00727459	-0.0513908	0.0568215	-0.0690867	0.0619884	-0.119956	0.137865	-0.120848	0.191283	-0.0621015	0.182059	0.00560367	0.121319	0.0169961	0.0976268	0.0786667	0.0496479	0.102274	0.0275892	0.13782	-0.00486482	0.155475	-0.0336135	0.169026	-0.0673051	0.171816	-0.11291	0.156529	-0.0797263	0.061256
x2536	N	46.89	8.58039	08.08.2020	CZW	-0.107376	-0.645096	-0.171439	0.1002	-0.160018	-0.0447954	-0.140294	-0.0794461	-0.106766	-0.0556376	-0.0763447	-0.0703239	-0.0345803	-0.0533014	0.00246295	-0.076087	0.0341648	-0.0995466	0.0467828	-0.151299	0.107497	-0.148769	0.202301	-0.0451071	0.178463	0.00625299	0.139901	0.0491004	0.0915126	0.0758941	0.0567838	0.120221	0.0246731	0.142296	0.00215462	0.164259	-0.0300035	0.174064	-0.0707726	0.169929	-0.112315	0.173748	-0.087594	0.0574702
x2537	N	46.891	8.58094	08.08.2020	CZW	-0.0989218	-0.659222	-0.172259	0.10607	-0.164933	-0.0194923	-0.137622	-0.051278	-0.104704	-0.0382643	-0.0803666	-0.0591129	-0.0454654	-0.0351449	-0.00305214	-0.0569268	0.0575697	-0.0655414	0.0607856	-0.142491	0.132044	-0.145227	0.219207	-0.0523281	0.182436	-0.010388	0.133515	0.0253995	0.0868072	0.0711323	0.0462635	0.104756	0.0233181	0.144482	0.00134863	0.158267	-0.0390295	0.169359	-0.0742691	0.170477	-0.115504	0.16669	-0.0906764	0.055528
x2856	N	46.8886	8.56952	14.08.2021	CZW	-0.132467	-0.663326	-0.165202	0.128612	-0.157194	-0.0386682	-0.145378	-0.0740479	-0.0956445	-0.0289628	-0.0826947	-0.0669647	-0.0286443	-0.0442284	0.00441282	-0.065881	0.0544657	-0.071441	0.0724034	-0.119177	0.134128	-0.123522	0.199055	-0.0581532	0.193338	0.0162571	0.12258	0.0238288	0.108653	0.0910506	0.0422607	0.0946358	0.0301549	0.156719	-0.0167636	0.144109	-0.0310708	0.186181	-0.0863204	0.160448	-0.103455	0.177551	-0.0941541	0.0424626
x2857	N	46.8887	8.56938	14.08.2021	CZW	-0.124106	-0.683311	-0.181487	0.0955616	-0.16003	0.00802978	-0.139173	-0.0391542	-0.101489	-0.0234447	-0.0807111	-0.055293	-0.034336	-0.034629	0.00331	-0.0512922	0.0581695	-0.0581513	0.0789899	-0.105565	0.144575	-0.120004	0.204701	-0.0680564	0.188908	0.0043006	0.141584	0.0373057	0.0956515	0.0912215	0.0548768	0.106055	0.0232291	0.134659	-0.00591778	0.14533	-0.0374415	0.16096	-0.0710108	0.161833	-0.118974	0.162726	-0.0997544	0.0389315
x2858	N	46.8873	8.57296	14.08.2021	CZW	-0.115068	-0.661616	-0.171981	0.110648	-0.156548	-0.00112838	-0.135362	-0.0235006	-0.102689	-0.0320356	-0.0809211	-0.0589976	-0.0332957	-0.0515549	0.00268785	-0.0677985	0.0372248	-0.09453	0.0772765	-0.129188	0.115318	-0.1536	0.213509	-0.0380409	0.188665	0.0130307	0.135783	0.0366326	0.0977626	0.083657	0.0561127	0.107719	0.0280113	0.143761	-0.00284133	0.156892	-0.0349332	0.168424	-0.064911	0.174067	-0.12038	0.169451	-0.0952032	0.0401977
x2983	N	46.8878	8.57293	14.08.2021	CZW	-0.0837731	-0.636545	-0.174233	0.133895	-0.155572	-0.0282907	-0.133586	-0.0473873	-0.107038	-0.0436169	-0.078102	-0.0772688	-0.0412928	-0.0662177	-0.0145917	-0.108157	0.0260309	-0.115167	0.0488781	-0.169555	0.0887145	-0.176671	0.2082	-0.0257796	0.181785	0.0177909	0.140507	0.0489863	0.0908254	0.0794077	0.0574931	0.117925	0.032815	0.139753	0.00866888	0.167346	-0.0308043	0.176687	-0.0718493	0.17768	-0.121245	0.164543	-0.0762412	0.0725234
x2984	N	46.8878	8.57293	14.08.2021	CZW	-0.0973002	-0.666336	-0.173709	0.113344	-0.163018	-0.0260924	-0.140881	-0.0561858	-0.104242	-0.0437411	-0.0751948	-0.0612109	-0.0407485	-0.0463061	-0.000845692	-0.0556589	0.0453693	-0.0761022	0.0620596	-0.125578	0.1077	-0.154443	0.200065	-0.0491877	0.181667	-0.000906992	0.127124	0.0257408	0.0958582	0.0762443	0.0611687	0.118829	0.0300251	0.137846	-0.00138702	0.158657	-0.031339	0.172727	-0.0685732	0.170402	-0.119003	0.163314	-0.0878664	0.0482666
x2985	N	46.8877	8.57293	14.08.2021	CZW	-0.0946973	-0.678566	-0.169168	0.11579	-0.154024	-0.0248131	-0.140942	-0.0555854	-0.104494	-0.0385583	-0.0828232	-0.0593942	-0.0365479	-0.0415401	0.00792199	-0.0460369	0.0580592	-0.0670557	0.0771482	-0.121111	0.140033	-0.137895	0.190284	-0.0811793	0.183556	-0.00992466	0.120599	0.00803367	0.0947507	0.0758843	0.0418881	0.0951144	0.024701	0.146054	-0.013852	0.147629	-0.03327	0.174457	-0.0806273	0.162164	-0.113138	0.173267	-0.0823804	0.0789002
x2986	N	46.8873	8.57406	14.08.2021	CZW	-0.0996634	-0.6954	-0.178879	0.109634	-0.15935	-0.013542	-0.138664	-0.0322007	-0.091914	-0.0216964	-0.0830291	-0.0515336	-0.0304054	-0.0294821	0.00720768	-0.0387412	0.071114	-0.054799	0.0753011	-0.115805	0.137524	-0.133427	0.189035	-0.0777873	0.179308	-0.00866497	0.124711	0.0222749	0.0776491	0.0586846	0.0469264	0.0997616	0.0177429	0.125373	-0.00161841	0.154458	-0.036187	0.159438	-0.0768637	0.167236	-0.117711	0.166806	-0.0934877	0.0562181
x2987	N	46.8873	8.57406	14.08.2021	CZW	-0.0894182	-0.669136	-0.169838	0.122525	-0.157362	-0.0045951	-0.138948	-0.0308857	-0.106692	-0.0284452	-0.0852505	-0.0441625	-0.0440833	-0.0433738	-0.0049805	-0.056597	0.0455053	-0.0767333	0.0757418	-0.116805	0.129782	-0.145441	0.21061	-0.0702589	0.18845	-0.0113639	0.135977	0.0277627	0.0825618	0.0642847	0.0526143	0.113554	0.0262061	0.131771	-0.000893466	0.158173	-0.0346307	0.168001	-0.0687553	0.170632	-0.11355	0.17193	-0.0982699	0.0424482
x2988	N	46.8869	8.57386	14.08.2021	CZW	-0.103972	-0.63357	-0.166875	0.0913606	-0.157556	-0.0397251	-0.14427	-0.0847257	-0.111675	-0.0472391	-0.0944841	-0.0981682	-0.039788	-0.0445932	-0.0171014	-0.0926634	0.0264985	-0.0988267	0.0471295	-0.158008	0.10222	-0.16491	0.216786	-0.0192096	0.181647	0.0179134	0.137068	0.0567333	0.0903599	0.0856193	0.0628052	0.116715	0.0426356	0.162719	0.0149707	0.173041	-0.0209268	0.18955	-0.0533282	0.181651	-0.097226	0.165572	-0.0923651	0.0483825
x2989	N	46.8869	8.57386	14.08.2021	CZW	-0.0896984	-0.667235	-0.168509	0.11978	-0.14754	0.0214817	-0.12514	-0.041811	-0.102914	-0.0278769	-0.0811799	-0.0686232	-0.032605	-0.0316314	-0.0109491	-0.0767691	0.0497409	-0.0714502	0.0522487	-0.151536	0.113631	-0.154989	0.213735	-0.0464965	0.188051	0.000451271	0.143101	0.0484065	0.0902509	0.0766279	0.0501931	0.118554	0.0208517	0.142091	-0.000912308	0.162695	-0.024849	0.172305	-0.057001	0.179776	-0.115254	0.161273	-0.0979533	0.0333501
x2991	N	46.8868	8.57383	14.08.2021	CZW	-0.0941536	-0.668549	-0.162954	0.0953561	-0.15542	-0.0408987	-0.130916	-0.057127	-0.106911	-0.0396636	-0.0811237	-0.0702491	-0.0449707	-0.0548367	-0.00391824	-0.0608537	0.0336172	-0.0865444	0.056102	-0.138342	0.103492	-0.155718	0.201669	-0.0515089	0.171619	0.00583962	0.142726	0.0584187	0.0956402	0.0882077	0.0534884	0.116896	0.0308852	0.147524	0.00314563	0.16368	-0.0337779	0.169575	-0.0694676	0.164257	-0.0920515	0.185113	-0.0803121	0.0561424
x2992	N	46.8868	8.57477	14.08.2021	CZW	-0.099551	-0.624698	-0.155179	0.114407	-0.155937	-0.0339463	-0.145066	-0.10803	-0.11246	-0.0684049	-0.109674	-0.13125	-0.048465	-0.0760398	-0.0199347	-0.0960769	0.0160219	-0.0991545	0.0350465	-0.15246	0.0936027	-0.157172	0.216371	-0.012597	0.187661	0.0318213	0.138991	0.0602821	0.103033	0.0940116	0.0623503	0.12407	0.0387762	0.15486	0.0116142	0.167417	-0.0113156	0.184723	-0.0475205	0.184837	-0.0896231	0.186077	-0.0867305	0.0458014
x2993	N	46.8868	8.57477	14.08.2021	CZW	-0.112883	-0.666856	-0.171181	0.108256	-0.15664	-0.0267192	-0.135913	-0.0399496	-0.101479	-0.0368922	-0.078346	-0.0596153	-0.0292103	-0.0335512	-0.000340563	-0.0524787	0.0572724	-0.0678395	0.062683	-0.11619	0.133246	-0.131787	0.21669	-0.045874	0.191488	-0.00429851	0.132327	0.0312135	0.0978097	0.0731281	0.0505983	0.10152	0.0258742	0.14431	-0.00454373	0.158749	-0.0283677	0.181639	-0.0780062	0.172455	-0.11963	0.167616	-0.10047	0.047684
x2994	N	46.8869	8.57479	14.08.2021	CZW	-0.0985304	-0.667243	-0.172122	0.110093	-0.159454	-0.0295428	-0.143977	-0.0637667	-0.108198	-0.0496168	-0.0768834	-0.0626237	-0.0398223	-0.0557842	-0.00497135	-0.0756151	0.0409683	-0.0846925	0.0652127	-0.121062	0.118332	-0.136359	0.214591	-0.0344885	0.168856	0.00133783	0.12621	0.031124	0.0876325	0.0695702	0.0457554	0.0942638	0.0277236	0.134267	0.00339244	0.161637	-0.0279598	0.174598	-0.0553001	0.187313	-0.0993782	0.185319	-0.0915916	0.0524434
x2995	N	46.887	8.57721	14.08.2021	CZW	-0.104362	-0.633768	-0.17636	0.0859458	-0.16973	-0.0472518	-0.144808	-0.0744861	-0.110634	-0.0591465	-0.0973049	-0.0812287	-0.0455308	-0.0558938	-0.00698949	-0.0667022	0.0362377	-0.0785522	0.0461459	-0.144459	0.106453	-0.143196	0.210259	-0.046411	0.188329	0.0100161	0.143301	0.0352142	0.105405	0.0781963	0.0644218	0.112803	0.0394087	0.150378	0.00555348	0.160122	-0.0199794	0.184917	-0.0665773	0.171295	-0.114418	0.176165	-0.0884965	0.0526029
x2996	N	46.887	8.57819	14.08.2021	CZW	-0.0969959	-0.665865	-0.181645	0.11743	-0.156751	-0.010129	-0.132783	-0.0334286	-0.0986431	-0.030378	-0.0706959	-0.047611	-0.0285121	-0.0324562	0.00169797	-0.0606592	0.0478713	-0.0795375	0.0643393	-0.139514	0.122877	-0.148943	0.21347	-0.0638275	0.18904	-0.0169819	0.135786	0.0263463	0.0936564	0.0753858	0.0439254	0.104763	0.0206759	0.140385	-0.0151202	0.149114	-0.0360639	0.18179	-0.093282	0.144776	-0.122888	0.171342	-0.0801623	0.0646028
x2997	N	46.8859	8.57754	14.08.2021	CZW	-0.0935682	-0.680026	-0.169454	0.10262	-0.153425	-0.0227617	-0.134024	-0.0396578	-0.0998355	-0.0355575	-0.0801403	-0.0637976	-0.0478254	-0.059041	-0.0147299	-0.0693424	0.0251839	-0.0854823	0.0479983	-0.135258	0.0994437	-0.155186	0.216456	-0.0259881	0.177396	0.0159153	0.133082	0.0529281	0.0862561	0.0726799	0.0577832	0.113824	0.0373014	0.141053	0.0138939	0.166454	-0.0191876	0.17673	-0.0578557	0.172011	-0.104719	0.166992	-0.0797441	0.0461519
x2998	N	46.8861	8.57752	14.08.2021	CZW	-0.107514	-0.65283	-0.167339	0.124261	-0.169297	-0.0382351	-0.147423	-0.0563164	-0.107813	-0.037319	-0.0888018	-0.0641447	-0.0366508	-0.0403827	0.00647809	-0.0579732	0.0551677	-0.0802188	0.0675082	-0.139228	0.123991	-0.144305	0.206051	-0.0600968	0.191383	0.0143111	0.11911	0.00639092	0.0952772	0.0792616	0.0537874	0.113937	0.0258861	0.147421	-0.0133802	0.147133	-0.0306308	0.184734	-0.0887722	0.14297	-0.112172	0.162317	-0.0890787	0.0570585
x2999	N	46.8861	8.57751	14.08.2021	CZW	-0.0993934	-0.644075	-0.184777	0.1182	-0.154852	-0.00130122	-0.143249	-0.051743	-0.10676	-0.0385969	-0.0860121	-0.0619527	-0.0243445	-0.0313721	-0.00241275	-0.0714173	0.0563969	-0.0806802	0.0748601	-0.133739	0.124866	-0.15848	0.202129	-0.0690374	0.185786	-0.00496965	0.13836	0.0295213	0.0950618	0.0902917	0.0524467	0.106402	0.0224286	0.152058	-0.00964456	0.142728	-0.0274328	0.177542	-0.0743977	0.163769	-0.120992	0.172455	-0.0975577	0.0437836
x3000	N	46.8861	8.57747	14.08.2021	CZW	-0.0821094	-0.661009	-0.174648	0.107136	-0.150282	-0.00636882	-0.134476	-0.0553404	-0.106967	-0.0508125	-0.0825693	-0.0699164	-0.0409065	-0.0516677	-0.0160504	-0.0920136	0.0352184	-0.0900285	0.0465139	-0.136215	0.105168	-0.159168	0.21164	-0.0408317	0.17739	0.00614303	0.133699	0.0391942	0.0942874	0.0789754	0.0590002	0.112634	0.0304901	0.139929	0.00627854	0.165761	-0.0334923	0.173576	-0.067557	0.169901	-0.107576	0.170911	-0.0827744	0.0709451
x3001	N	46.886	8.57891	14.08.2021	CZW	-0.109495	-0.649569	-0.174887	0.0979898	-0.163011	-0.020476	-0.134113	-0.0329711	-0.109637	-0.0354796	-0.0746207	-0.053101	-0.0391812	-0.0494354	0.0105916	-0.0578681	0.0330607	-0.0933011	0.0528049	-0.133698	0.108678	-0.157765	0.227275	-0.0427446	0.181849	-0.000534577	0.162796	0.0685025	0.094388	0.0853246	0.0650765	0.130688	0.0231678	0.135261	0.00139047	0.158903	-0.0363664	0.161211	-0.0587524	0.185114	-0.114856	0.168497	-0.0970352	0.0377684
x3002	N	46.886	8.57895	14.08.2021	CZW	-0.0805824	-0.656241	-0.180483	0.123049	-0.162012	-0.00114773	-0.143522	-0.0407616	-0.109332	-0.0299672	-0.0856934	-0.0548861	-0.0321417	-0.0392681	-0.00021902	-0.0565289	0.0480573	-0.0779463	0.0754135	-0.134543	0.119818	-0.15495	0.211196	-0.0546525	0.182558	-0.00822002	0.137515	0.0340282	0.104955	0.0925109	0.0576285	0.101289	0.0295879	0.1336	-0.00569901	0.153823	-0.0282708	0.174912	-0.0733852	0.170436	-0.118322	0.174913	-0.102925	0.0494928
x3003	N	46.8865	8.57805	14.08.2021	CZW	-0.119742	-0.678674	-0.176456	0.0975518	-0.169918	-0.0289194	-0.14561	-0.0442473	-0.108555	-0.0436137	-0.0723544	-0.0442913	-0.037348	-0.0430002	0.0112479	-0.0454492	0.051045	-0.0739597	0.075576	-0.124355	0.125574	-0.128543	0.208927	-0.043209	0.181688	0.0106719	0.128524	0.0274007	0.0919376	0.0715712	0.0485474	0.0925326	0.0362327	0.1385	0.00106178	0.152841	-0.0278182	0.173771	-0.0731993	0.163703	-0.106847	0.17171	-0.0948056	0.0482785
x3004	N	46.886	8.57579	14.08.2021	CZW	-0.101621	-0.678576	-0.167834	0.101438	-0.156653	-0.030484	-0.133014	-0.0466096	-0.101575	-0.0326704	-0.0848553	-0.0615026	-0.0294003	-0.0335784	0.000676344	-0.0507673	0.0580538	-0.0635935	0.06019	-0.137192	0.112873	-0.157353	0.20252	-0.0677482	0.187062	0.00619143	0.124113	0.025374	0.0858102	0.0776348	0.0431678	0.102449	0.0172915	0.139207	-0.0140144	0.144745	-0.0312937	0.166976	-0.0748696	0.159836	-0.103558	0.172495	-0.0882006	0.0648363
x3005	N	46.8867	8.57421	14.08.2021	CZW	-0.0929915	-0.645327	-0.163686	0.113894	-0.153358	-0.022304	-0.128152	-0.0436777	-0.1031	-0.0434821	-0.0808735	-0.0685391	-0.0446905	-0.067299	-0.00691129	-0.0825328	0.0290411	-0.100507	0.0604051	-0.149424	0.0947437	-0.178046	0.213798	-0.0359187	0.18058	0.00873652	0.130402	0.0384925	0.0915979	0.0868393	0.0563887	0.116678	0.0304542	0.153235	0.00277411	0.167072	-0.0364495	0.168697	-0.0672261	0.175212	-0.119833	0.165343	-0.0887869	0.0446139
x3006	N	46.8891	8.56754	14.08.2021	CZW	-0.104671	-0.686173	-0.173809	0.108397	-0.154601	-0.00178122	-0.134231	-0.0376653	-0.102901	-0.0370297	-0.0800933	-0.054865	-0.0281797	-0.0353374	0.00492035	-0.0528131	0.0556967	-0.0657594	0.0652206	-0.127341	0.117575	-0.148949	0.197348	-0.0616647	0.184421	0.00412308	0.127526	0.0252801	0.0926879	0.0715265	0.050872	0.0991996	0.0201234	0.1282	-0.00621029	0.147908	-0.0434291	0.161105	-0.0815493	0.16248	-0.119076	0.162507	-0.0883971	0.0617338
x3007	N	46.8879	8.56882	14.08.2021	CZW	-0.0909048	-0.642427	-0.175931	0.11822	-0.16025	-0.00761051	-0.145396	-0.0428912	-0.106371	-0.0380711	-0.0867316	-0.0721923	-0.0441026	-0.0455109	-0.0084782	-0.0664924	0.0322796	-0.0949915	0.0567424	-0.143037	0.105995	-0.165436	0.231755	-0.0302381	0.190165	0.00943629	0.144182	0.0494101	0.0891747	0.0716761	0.0579579	0.117482	0.0306761	0.135426	0.0102606	0.16371	-0.0329272	0.167507	-0.0620314	0.181414	-0.105384	0.175011	-0.0942964	0.0302545
x3008	N	46.8887	8.56944	14.08.2021	CZW	-0.109623	-0.665287	-0.165329	0.125882	-0.143455	0.0276488	-0.137784	-0.0559979	-0.102966	-0.0274996	-0.0786874	-0.0600997	-0.0393742	-0.0420156	0.0182651	-0.0444277	0.0566972	-0.0699661	0.0835468	-0.141097	0.122677	-0.1513	0.216081	-0.0474669	0.185149	0.00225322	0.135736	0.0264662	0.097757	0.0816827	0.0439271	0.0981938	0.0234802	0.149692	-0.0171829	0.142945	-0.0406125	0.175596	-0.0908261	0.145353	-0.127542	0.158754	-0.0947588	0.0523302
x3009	N	46.8881	8.56945	14.08.2021	CZW	-0.0913662	-0.665019	-0.16286	0.124802	-0.155641	-0.00464599	-0.137833	-0.0414426	-0.12097	-0.0463473	-0.0791525	-0.0541493	-0.0415891	-0.0483076	-0.00875001	-0.0770244	0.0204839	-0.105259	0.068759	-0.128691	0.127843	-0.133582	0.209764	-0.0522776	0.186929	0.0037463	0.133755	0.0337971	0.093845	0.0796316	0.0486162	0.101994	0.0244718	0.142848	-0.00384987	0.15083	-0.0261289	0.170312	-0.0781172	0.158086	-0.1061	0.172726	-0.0877088	0.0632688
x3011	N	46.8868	8.57383	14.08.2021	CZW	-0.105265	-0.66638	-0.168974	0.127513	-0.156514	-0.0276014	-0.138995	-0.0604594	-0.112869	-0.0493506	-0.0878821	-0.0636487	-0.0384548	-0.0441198	-0.00899575	-0.0642639	0.0515774	-0.0654279	0.0643643	-0.128281	0.136702	-0.127632	0.203517	-0.0568425	0.179952	0.0099629	0.126636	0.0275029	0.0925077	0.0723971	0.0515316	0.100068	0.0307288	0.141394	-0.00246388	0.153067	-0.0279226	0.176876	-0.0719509	0.172981	-0.106805	0.177465	-0.0899654	0.0462272
x3012	N	46.8869	8.57394	14.08.2021	CZW	-0.108499	-0.661537	-0.18783	0.0931808	-0.159172	-0.00240042	-0.139532	-0.0370911	-0.104963	-0.028094	-0.0817335	-0.0533412	-0.0293313	-0.0256134	-0.00291328	-0.0597114	0.0617318	-0.0658108	0.0656802	-0.139821	0.130141	-0.1368	0.212268	-0.0605631	0.184803	-0.000455181	0.145252	0.0413747	0.0978109	0.0854435	0.0493708	0.100139	0.0162486	0.12848	-0.011706	0.14612	-0.0405731	0.162682	-0.074967	0.169617	-0.117253	0.166294	-0.0960927	0.0505006
x3014	N	46.8867	8.57493	14.08.2021	CZW	-0.11345	-0.711628	-0.167134	0.108485	-0.155982	-0.0167233	-0.144444	-0.0521392	-0.101702	-0.0296083	-0.0913478	-0.0640439	-0.0315576	-0.0335085	-0.00490939	-0.054783	0.0702288	-0.0489813	0.0839966	-0.106714	0.14209	-0.099279	0.172279	-0.0711561	0.163985	-0.0132429	0.109847	0.00364932	0.0946057	0.0772852	0.0539681	0.103618	0.0299494	0.143466	-0.0136992	0.135099	-0.0336952	0.16519	-0.0698505	0.158172	-0.0999136	0.179554	-0.0893129	0.0486583
x3015	N	46.887	8.57658	14.08.2021	CZW	-0.12888	-0.698289	-0.178654	0.111666	-0.161517	-0.011703	-0.14636	-0.0507539	-0.107818	-0.0431942	-0.0929187	-0.06318	-0.0243412	-0.0291596	0.00114036	-0.0609828	0.0746672	-0.0456247	0.0838767	-0.106566	0.142698	-0.112786	0.192068	-0.0606337	0.180046	0.00630123	0.10241	-0.0021126	0.0816696	0.0650973	0.0403019	0.0902985	0.0136879	0.125363	-0.00955679	0.142571	-0.0331134	0.162793	-0.0742373	0.153648	-0.107158	0.168725	-0.0826735	0.0629617
x3016	N	46.887	8.57658	14.08.2021	CZW	-0.0894984	-0.650452	-0.153952	0.109231	-0.152283	-0.0228986	-0.143899	-0.0855173	-0.115969	-0.0603682	-0.106016	-0.0864282	-0.0459223	-0.046347	-0.0123012	-0.0775842	0.0411522	-0.0680577	0.0362006	-0.146743	0.100163	-0.154081	0.217242	-0.037664	0.18895	0.00980983	0.134231	0.045174	0.101875	0.0895224	0.0587509	0.120514	0.0337358	0.147671	0.00638071	0.162235	-0.0152364	0.174563	-0.0517817	0.177883	-0.0980142	0.17155	-0.0926957	0.0520556
x3017	N	46.887	8.57658	14.08.2021	CZW	-0.113252	-0.67952	-0.164271	0.11801	-0.152922	-0.0109205	-0.142061	-0.062104	-0.104377	-0.0483502	-0.0832718	-0.062156	-0.0366974	-0.0358074	0.00117644	-0.0623545	0.0524783	-0.0781447	0.0571066	-0.134706	0.112173	-0.145415	0.203864	-0.0377349	0.185946	0.0111348	0.128538	0.0233741	0.0932165	0.0685102	0.0446446	0.0876949	0.0200593	0.144321	-0.0197483	0.125589	-0.0234453	0.178102	-0.0772752	0.15446	-0.115326	0.162517	-0.0797585	0.0646101
x3018	N	46.8861	8.577	14.08.2021	CZW	-0.0962342	-0.681027	-0.159113	0.132088	-0.156909	-0.0209038	-0.139908	-0.0513919	-0.102543	-0.0354034	-0.0869247	-0.0566808	-0.0289486	-0.0203111	0.00499811	-0.0499391	0.064632	-0.0580766	0.0659776	-0.139517	0.123047	-0.149166	0.205995	-0.0604778	0.178132	-0.00551751	0.126674	0.0204417	0.0900919	0.0736946	0.0394933	0.0953382	0.0186447	0.138642	-0.0119829	0.151055	-0.0323104	0.172216	-0.0675279	0.17386	-0.107244	0.168109	-0.0885467	0.0616942
x3019	N	46.887	8.57852	14.08.2021	CZW	-0.111466	-0.708333	-0.17513	0.10784	-0.127618	0.0544105	-0.139067	-0.0520724	-0.0945632	-0.0129862	-0.0835938	-0.0535557	-0.00533884	0.0249137	-0.0071728	-0.0737834	0.066728	-0.0571909	0.0551862	-0.164254	0.128453	-0.146319	0.214868	-0.0387757	0.179301	0.0116652	0.136229	0.0371986	0.0845097	0.070025	0.0283372	0.0879918	0.0187948	0.134154	-0.020891	0.128524	-0.0317481	0.165295	-0.0857987	0.129586	-0.117196	0.152002	-0.0807487	0.0700778
x3020	N	46.8861	8.577	14.08.2021	CZW	-0.100261	-0.663331	-0.173351	0.119708	-0.158519	-0.0355045	-0.130112	-0.0722841	-0.100645	-0.0439236	-0.0884938	-0.0856747	-0.0388913	-0.0583775	-0.0108174	-0.0746395	0.0360117	-0.0788938	0.0374677	-0.143438	0.105837	-0.148195	0.205445	-0.0332306	0.183136	0.013776	0.136885	0.0532962	0.088744	0.0770554	0.0585834	0.117159	0.0311235	0.139357	0.00891616	0.163332	-0.031635	0.162133	-0.0656038	0.171578	-0.109186	0.171084	-0.0801571	0.0593334
x3023	N	46.8851	8.58117	14.08.2021	CZW	-0.103353	-0.666955	-0.166082	0.100334	-0.151916	-0.0156986	-0.130738	-0.0345265	-0.101552	-0.029061	-0.0829265	-0.0524523	-0.0436808	-0.0542686	-0.0188725	-0.0869473	0.0329201	-0.0916573	0.0464946	-0.143025	0.110249	-0.152416	0.219829	-0.0183839	0.184733	0.014698	0.147924	0.0675464	0.0932403	0.0849625	0.0628863	0.123403	0.0296825	0.141303	0.0098354	0.166347	-0.0282483	0.164283	-0.0592534	0.179582	-0.104964	0.166	-0.0908955	0.0388208
x3025	N	46.8863	8.5756	14.08.2021	CZW	-0.111076	-0.690914	-0.156822	0.144275	-0.145748	-0.00197038	-0.129661	-0.0478757	-0.103013	-0.038725	-0.0753082	-0.0550174	-0.0391226	-0.0523411	0.00200098	-0.0768354	0.044627	-0.0841865	0.0657756	-0.130959	0.126655	-0.121689	0.199402	-0.0457063	0.176931	0.00694908	0.121646	0.0224016	0.0854007	0.0772087	0.0521522	0.109117	0.0196734	0.12522	-0.00269081	0.155298	-0.0344115	0.160902	-0.0838608	0.152687	-0.108852	0.175224	-0.0876248	0.050047
x3026	N	46.8867	8.57432	14.08.2021	CZW	-0.108872	-0.677571	-0.17454	0.1035	-0.142059	0.0169278	-0.131899	-0.057157	-0.101026	-0.0351567	-0.08366	-0.0714868	-0.0363295	-0.0514021	0.00204598	-0.0651346	0.0512192	-0.0682391	0.0677932	-0.129812	0.11668	-0.146406	0.197847	-0.0471288	0.175714	0.00189451	0.128029	0.0330639	0.0927011	0.0837854	0.0463476	0.104371	0.025689	0.140917	0.00160034	0.162293	-0.0370379	0.173655	-0.0708766	0.165389	-0.110186	0.172926	-0.0935998	0.0414654
x1295	N	46.9674	8.65635	16.07.2019	NAE	-0.0888125	-0.679378	-0.146063	0.154883	-0.153874	-0.0170329	-0.141262	-0.0741441	-0.108754	-0.0556418	-0.0923052	-0.0807593	-0.0255392	-0.0266104	-0.00466744	-0.0786993	0.0464534	-0.0748729	0.0567056	-0.124387	0.116352	-0.14134	0.182377	-0.0690852	0.177044	-0.00156916	0.122722	0.0168396	0.0881628	0.0757331	0.0487185	0.103972	0.025507	0.145557	-0.0115665	0.143381	-0.0248509	0.178762	-0.0780815	0.155373	-0.111355	0.169004	-0.0846773	0.0620945
x1298	Y	46.9673	8.65571	16.07.2019	NAE	-0.114804	-0.658229	-0.157255	0.12828	-0.152862	-0.0438989	-0.135624	-0.0705011	-0.106457	-0.0567726	-0.08139	-0.0770748	-0.0392629	-0.06121	0.00163014	-0.0659627	0.0378857	-0.0784604	0.0605332	-0.133411	0.113375	-0.145032	0.208781	-0.0392454	0.181697	0.00829934	0.130279	0.0391288	0.0981413	0.0889029	0.0473601	0.108868	0.0229856	0.143004	-0.00622318	0.150217	-0.0258514	0.174866	-0.0714423	0.16814	-0.107949	0.18626	-0.0848498	0.0515916
x1301	N	46.9678	8.65666	16.07.2019	NAE	-0.089532	-0.66612	-0.176628	0.105614	-0.156232	-0.00701942	-0.138787	-0.0511408	-0.110076	-0.043161	-0.0931003	-0.059015	-0.0428947	-0.0431224	-0.00459572	-0.0690951	0.0515775	-0.0685076	0.058534	-0.129943	0.112289	-0.146462	0.210136	-0.0538232	0.18221	-0.0107466	0.145256	0.0428313	0.0904168	0.0687615	0.0545716	0.107756	0.0265421	0.125597	0.00606126	0.155637	-0.0255984	0.171779	-0.0668238	0.168224	-0.112173	0.175608	-0.0970928	0.0575817
x1302	N	46.9679	8.65764	16.07.2019	NAE	-0.131462	-0.66862	-0.159036	0.105231	-0.156861	-0.0493976	-0.13582	-0.0665445	-0.106365	-0.0626101	-0.0830565	-0.073682	-0.035826	-0.0518071	-0.0047972	-0.0747171	0.0402701	-0.080031	0.0659043	-0.122921	0.114055	-0.137203	0.206554	-0.0289743	0.16931	0.0125504	0.134461	0.0569069	0.0965955	0.0881821	0.0576653	0.12817	0.0276621	0.139972	0.000101989	0.160938	-0.0260882	0.175091	-0.0565757	0.175316	-0.103557	0.167764	-0.0862748	0.03777
x1304	Y	46.9698	8.66208	16.07.2019	NAE	-0.118641	-0.649813	-0.186754	0.0725441	-0.166447	-0.036563	-0.141124	-0.0455285	-0.109202	-0.0447954	-0.0892099	-0.0598883	-0.0429621	-0.0487709	0.0105797	-0.0538077	0.0639364	-0.0530429	0.0716757	-0.124006	0.112482	-0.150068	0.209411	-0.0547764	0.197179	0.0051531	0.132488	0.0271634	0.101058	0.0813715	0.050768	0.104492	0.0299757	0.140186	-0.00688546	0.153553	-0.0277456	0.180917	-0.0785371	0.165577	-0.113234	0.179491	-0.0969886	0.0492801
x1305	Y	46.97	8.66229	16.07.2019	NAE	-0.1003	-0.658972	-0.172939	0.0930419	-0.157267	-0.0256505	-0.140214	-0.0787248	-0.10389	-0.0511954	-0.0881717	-0.0743766	-0.0377815	-0.0558199	-0.0194722	-0.0822332	0.0407666	-0.0837524	0.0484041	-0.146517	0.12263	-0.129622	0.206219	-0.0369099	0.179284	0.000479588	0.126401	0.0288418	0.0970492	0.0879738	0.0521397	0.112724	0.0332473	0.15304	0.00114964	0.164198	-0.0264274	0.172447	-0.0680141	0.166236	-0.103638	0.179078	-0.0762493	0.0756363
x1306	Y	46.97	8.66241	16.07.2019	NAE	-0.1055	-0.6905	-0.169411	0.114018	-0.155221	-0.0191486	-0.143939	-0.0593397	-0.108462	-0.0446298	-0.0810686	-0.0630543	-0.0348277	-0.0492529	0.00357189	-0.0579467	0.0517521	-0.0694295	0.064462	-0.112719	0.121648	-0.140566	0.198932	-0.0506041	0.169223	0.000757322	0.129314	0.032885	0.0863707	0.0727246	0.0490897	0.100863	0.0228636	0.128754	0.00160618	0.15222	-0.0373549	0.164439	-0.0704723	0.166333	-0.10885	0.173813	-0.0716442	0.0821672
x1307	N	46.9701	8.66237	16.07.2019	NAE	-0.131851	-0.699446	-0.168813	0.077602	-0.142634	-0.000403215	-0.131497	-0.0612408	-0.109192	-0.0554125	-0.0868988	-0.064375	-0.0379396	-0.0467838	0.00835424	-0.0489281	0.0473083	-0.0698176	0.0759308	-0.110218	0.112521	-0.134067	0.195198	-0.0327189	0.176198	0.00945372	0.122036	0.0367317	0.0925497	0.0739497	0.0471371	0.104169	0.0210498	0.130853	-0.00541303	0.145285	-0.0259585	0.172202	-0.0594951	0.169496	-0.100799	0.172374	-0.0830665	0.0527718
x1308	N	46.9697	8.66354	16.07.2019	NAE	-0.109125	-0.685566	-0.162957	0.0952877	-0.14971	-0.0148045	-0.15045	-0.0645848	-0.115625	-0.0448938	-0.0970976	-0.0715571	-0.0401144	-0.0425824	-0.00890791	-0.0696958	0.0557674	-0.0558276	0.0560606	-0.141904	0.124591	-0.126666	0.19807	-0.0483395	0.17556	0.0138005	0.130707	0.0362845	0.0893886	0.0802103	0.0553573	0.121259	0.018588	0.139718	-0.00546493	0.15053	-0.01999	0.162475	-0.0626391	0.151678	-0.0949794	0.169677	-0.0737197	0.0615638
x1309	N	46.9697	8.6653	16.07.2019	NAE	-0.127001	-0.686257	-0.168555	0.103809	-0.154322	-0.0341125	-0.133059	-0.0398328	-0.0957765	-0.0300095	-0.0764558	-0.0512919	-0.0286216	-0.0381805	0.00914814	-0.0568956	0.0650551	-0.0531725	0.0868631	-0.117483	0.131827	-0.13018	0.200487	-0.0636871	0.187495	0.0117061	0.118996	0.024036	0.0885395	0.0925745	0.0306863	0.077618	0.0205091	0.144986	-0.0171031	0.139284	-0.0277573	0.176775	-0.0820952	0.152934	-0.0994968	0.196784	-0.0907793	0.0563367
x1311	N	46.9702	8.66568	16.07.2019	NAE	-0.117917	-0.695637	-0.174191	0.100963	-0.15291	0.00101248	-0.136661	-0.039344	-0.106239	-0.0357536	-0.0795857	-0.0537854	-0.0298194	-0.0298144	0.0013159	-0.0474632	0.0586292	-0.0539676	0.0768689	-0.11342	0.127399	-0.134928	0.198662	-0.0629248	0.180064	-0.00621239	0.127387	0.0241951	0.0983668	0.0908482	0.0486375	0.0978797	0.0211168	0.13797	-0.0171287	0.138986	-0.0355471	0.162259	-0.0800296	0.152561	-0.108698	0.170819	-0.0889342	0.0558781
x1312	N	46.9705	8.66569	16.07.2019	NAE	-0.091525	-0.688434	-0.152829	0.139269	-0.152516	-0.0237301	-0.124161	-0.0253229	-0.103105	-0.0315334	-0.0822449	-0.0528688	-0.0308034	-0.0456935	-0.00387451	-0.0641713	0.0468229	-0.0818374	0.063344	-0.132782	0.106294	-0.152915	0.201467	-0.0482866	0.166894	-0.00415442	0.131584	0.0473775	0.0902098	0.0787031	0.0511828	0.108752	0.0266732	0.136647	0.000192955	0.155717	-0.0297407	0.166388	-0.0693263	0.175221	-0.104057	0.168792	-0.0928023	0.0423962
x1313	N	46.9707	8.66686	16.07.2019	NAE	-0.113371	-0.680307	-0.171699	0.0905424	-0.139688	0.018723	-0.142678	-0.0663233	-0.102461	-0.0362666	-0.0777939	-0.0568348	-0.0312672	-0.0483042	0.00140195	-0.0743661	0.0442032	-0.0760477	0.0543231	-0.130318	0.10251	-0.14804	0.205048	-0.0453968	0.189288	0.0192869	0.136623	0.0366351	0.0988369	0.0814008	0.0417548	0.0914454	0.0244108	0.138899	-0.00652204	0.148576	-0.0320445	0.172922	-0.0758317	0.16064	-0.111616	0.165987	-0.0839301	0.0693439
x1314	N	46.9705	8.66711	16.07.2019	NAE	-0.0996855	-0.670044	-0.170749	0.100501	-0.164111	-0.0231925	-0.14771	-0.0636517	-0.116178	-0.0486043	-0.0891316	-0.0741657	-0.040349	-0.0449575	-0.00870914	-0.0656997	0.0535395	-0.0632885	0.0615318	-0.128098	0.125318	-0.137289	0.209605	-0.0447523	0.169792	-0.00257263	0.127854	0.0307775	0.0934064	0.0703811	0.0534988	0.111123	0.028689	0.134786	0.00389381	0.154095	-0.026925	0.175292	-0.0546904	0.182657	-0.104218	0.1797	-0.078172	0.0711909
x1315	Y	46.9703	8.66717	16.07.2019	NAE	-0.118526	-0.666491	-0.176091	0.10206	-0.16187	-0.0198493	-0.140068	-0.0361785	-0.106685	-0.0320567	-0.0856285	-0.0583246	-0.0378532	-0.0530197	-0.00656923	-0.0686241	0.0659325	-0.0589523	0.0724576	-0.113751	0.130016	-0.131372	0.209799	-0.052032	0.185148	0.00368831	0.128458	0.0267071	0.105294	0.0836715	0.0530993	0.100588	0.0304678	0.1458	-0.00663402	0.145328	-0.0350227	0.168831	-0.0712968	0.17077	-0.119694	0.171625	-0.097052	0.0433706
x1318	N	46.971	8.66874	16.07.2019	NAE	-0.117486	-0.637651	-0.176743	0.0747289	-0.1637	-0.0470746	-0.143691	-0.0700826	-0.113926	-0.0596034	-0.0927824	-0.0762555	-0.0458853	-0.0600444	-0.00960743	-0.0717849	0.0456333	-0.0804222	0.0558623	-0.139256	0.109367	-0.149515	0.215711	-0.0277358	0.183233	0.00944531	0.147053	0.0497921	0.0990681	0.0801699	0.0645655	0.12095	0.0314827	0.14063	0.00936811	0.169969	-0.0172952	0.17844	-0.0587243	0.184344	-0.110956	0.172238	-0.0826551	0.0662519
x1319	N	46.9707	8.67044	16.07.2019	NAE	-0.0985434	-0.669716	-0.158995	0.147519	-0.161658	-0.0234023	-0.132461	-0.0527188	-0.100423	-0.0462883	-0.0899796	-0.0640002	-0.024513	-0.0305551	0.00326258	-0.0593261	0.0511206	-0.0748676	0.0680316	-0.142154	0.121045	-0.142548	0.204043	-0.0455384	0.179353	0.000490378	0.127019	0.0247877	0.0956761	0.0836919	0.0471401	0.103024	0.0231045	0.151651	-0.014231	0.144303	-0.0309445	0.17321	-0.0798515	0.153517	-0.104708	0.18487	-0.100172	0.0367256
x1322	Y	46.9702	8.66599	16.07.2019	NAE	-0.107357	-0.678793	-0.169273	0.113137	-0.153993	-0.0253588	-0.135561	-0.0512802	-0.10277	-0.0429881	-0.0808558	-0.0589842	-0.0328763	-0.0415733	0.00607883	-0.0549224	0.0464285	-0.0734397	0.0616885	-0.125538	0.122023	-0.135554	0.197542	-0.057667	0.179848	0.000856874	0.132018	0.0351848	0.0934583	0.0751402	0.0552509	0.10532	0.0241472	0.12875	-0.00541149	0.154926	-0.0389067	0.16147	-0.0694172	0.172763	-0.111446	0.182898	-0.0891247	0.0591449
x1323	N	46.9702	8.6654	16.07.2019	NAE	-0.11659	-0.678764	-0.165548	0.143165	-0.161845	-0.0125879	-0.134259	-0.0436182	-0.10135	-0.0428213	-0.0736593	-0.0591406	-0.0323512	-0.0527391	0.00890728	-0.0590005	0.0558247	-0.0676965	0.0669057	-0.111428	0.120297	-0.131092	0.210332	-0.0357729	0.172731	-0.0027279	0.143187	0.0438907	0.0983076	0.0710752	0.0580233	0.111098	0.0235375	0.133424	-0.00245962	0.15065	-0.0418037	0.162596	-0.0777873	0.16131	-0.115868	0.172771	-0.092613	0.0397432
x1324	Y	46.9705	8.66645	16.07.2019	NAE	-0.0947166	-0.651253	-0.172795	0.136806	-0.162794	-0.00419896	-0.137718	-0.0390005	-0.107609	-0.0362676	-0.0791777	-0.0637295	-0.0329135	-0.0535936	0.00693633	-0.0640149	0.0509833	-0.0876099	0.0761661	-0.128802	0.119939	-0.148961	0.221054	-0.047803	0.174838	-0.00616779	0.142363	0.0377572	0.096138	0.0639079	0.0650175	0.119759	0.0239624	0.135869	0.000146563	0.168382	-0.0470596	0.167594	-0.0755492	0.173411	-0.118619	0.170834	-0.100026	0.0508542
x1325	N	46.9705	8.66645	16.07.2019	NAE	-0.115206	-0.693766	-0.166142	0.12835	-0.164226	-0.00314299	-0.140323	-0.0284533	-0.102911	-0.019586	-0.0808287	-0.0524625	-0.0304868	-0.0346878	-0.00229854	-0.0551369	0.0778928	-0.0400629	0.084987	-0.107602	0.138917	-0.123008	0.20324	-0.0581925	0.190236	-0.00604654	0.127587	0.0132765	0.0914061	0.0584642	0.0488031	0.0881935	0.0303865	0.129827	-0.00960603	0.138055	-0.0324441	0.168861	-0.0883189	0.151108	-0.123474	0.169609	-0.0981399	0.0478775
x1326	N	46.9702	8.66706	16.07.2019	NAE	-0.103107	-0.679488	-0.153015	0.129	-0.161519	-0.0514275	-0.138505	-0.0612516	-0.105344	-0.0548214	-0.0904995	-0.0766162	-0.0381516	-0.0565676	4.73e-05	-0.0667661	0.0425166	-0.0807856	0.061789	-0.130596	0.124252	-0.122536	0.186482	-0.0547441	0.165456	0.00626258	0.116568	0.0178811	0.0905882	0.0830614	0.0500479	0.104494	0.0236932	0.145884	-0.00139514	0.154795	-0.0243384	0.177626	-0.0670147	0.169121	-0.0982749	0.173519	-0.0829314	0.0658225
x1327	N	46.9702	8.66706	16.07.2019	NAE	-0.109527	-0.696437	-0.169871	0.0943646	-0.155406	-0.0237085	-0.130931	-0.0505654	-0.101804	-0.0409761	-0.0771608	-0.0645838	-0.0390998	-0.0575771	-0.00970301	-0.083873	0.0702333	-0.0409914	0.0594216	-0.135321	0.110619	-0.142389	0.187292	-0.052983	0.173437	0.00572923	0.101459	0.0153039	0.0885034	0.0722775	0.0417068	0.0869266	0.0290176	0.137031	0.00344445	0.162561	-0.0322962	0.172492	-0.0763466	0.160593	-0.119906	0.156851	-0.0711579	0.0913247
x1329	N	46.9716	8.66816	16.07.2019	NAE	-0.113376	-0.671693	-0.171136	0.117092	-0.170839	-0.024269	-0.160134	-0.0537099	-0.111209	-0.0423291	-0.0854716	-0.0594947	-0.0332975	-0.039971	0.00246403	-0.0458632	0.0559244	-0.0734024	0.0682699	-0.120087	0.143993	-0.120482	0.197229	-0.0605385	0.179567	0.00620314	0.135167	0.0287709	0.0938227	0.0681237	0.0598868	0.112983	0.0327063	0.135587	0.000248215	0.151682	-0.030847	0.159513	-0.0817484	0.152497	-0.120962	0.157431	-0.0951584	0.0479068
x1332	N	46.9685	8.65941	16.07.2019	NAE	-0.125206	-0.66748	-0.184733	0.0997692	-0.162499	-0.0171675	-0.140717	-0.0527882	-0.110925	-0.0440335	-0.0967016	-0.0642975	-0.0358284	-0.0429977	-0.00737934	-0.0488806	0.0637435	-0.0687605	0.0834429	-0.116325	0.144695	-0.112968	0.210306	-0.0471951	0.184068	-0.00521756	0.126332	0.01744	0.0968849	0.0728498	0.0472964	0.0960573	0.0313479	0.137991	0.00529861	0.163566	-0.0256008	0.170191	-0.083241	0.147246	-0.116998	0.166927	-0.0883603	0.0625509
x1334	N	46.9672	8.65634	16.07.2019	NAE	-0.116488	-0.676543	-0.179048	0.100982	-0.152667	0.00106004	-0.127054	-0.0102461	-0.097282	-0.0159911	-0.0702091	-0.042052	-0.0411159	-0.0507908	0.00961982	-0.0534446	0.0496256	-0.0821218	0.0915431	-0.118904	0.127482	-0.1439	0.222663	-0.0358455	0.179467	-0.00724831	0.148373	0.0530666	0.0829097	0.0646941	0.0485413	0.11013	0.0121391	0.12109	-0.00508839	0.161633	-0.041645	0.163961	-0.0586799	0.18265	-0.115205	0.165612	-0.0981468	0.0320491
x1336	N	46.9679	8.65729	16.07.2019	NAE	-0.115974	-0.67166	-0.171524	0.11559	-0.162525	-0.0243331	-0.138582	-0.058197	-0.105652	-0.037416	-0.0951577	-0.0722268	-0.0345044	-0.0405718	-0.00565781	-0.0689733	0.0636795	-0.0584766	0.071921	-0.118567	0.146756	-0.114677	0.196508	-0.0553206	0.173537	-0.00833347	0.128741	0.0243651	0.0902427	0.0756813	0.0541166	0.11224	0.024013	0.13111	0.000622835	0.157361	-0.0342267	0.163296	-0.0623976	0.179246	-0.111784	0.173373	-0.0980871	0.0360898
x1338	N	46.9679	8.65712	16.07.2019	NAE	-0.10502	-0.67907	-0.196575	0.115041	-0.148119	0.0250065	-0.129234	-0.0285058	-0.0904046	-0.0143744	-0.0731843	-0.0325634	-0.0284805	-0.0330071	0.00415473	-0.0547412	0.0566002	-0.0772762	0.081095	-0.12874	0.136984	-0.140174	0.223517	-0.0444194	0.174106	-0.0191963	0.145754	0.0367639	0.0744409	0.0479222	0.0535659	0.11096	0.012388	0.111022	-0.00305171	0.15243	-0.0488492	0.149976	-0.0670365	0.178126	-0.129082	0.156301	-0.100142	0.0578517
x1340	Y	46.9685	8.65868	16.07.2019	NAE	-0.100626	-0.666606	-0.171544	0.109537	-0.160591	-0.0171496	-0.140105	-0.053953	-0.108544	-0.037053	-0.0870532	-0.0643773	-0.0359027	-0.0411072	-0.00931581	-0.0660729	0.0571083	-0.0689333	0.061283	-0.140217	0.127471	-0.130761	0.214016	-0.0447487	0.178973	-0.00106353	0.134472	0.0359248	0.094511	0.0702612	0.0534482	0.106314	0.0312752	0.139324	-0.00595142	0.149587	-0.0345209	0.173844	-0.0714274	0.168264	-0.107064	0.171715	-0.0884952	0.0567732
x1341	Y	46.9684	8.65864	16.07.2019	NAE	-0.129427	-0.718854	-0.174179	0.0997134	-0.151006	-0.00896761	-0.134679	-0.0449413	-0.0988746	-0.0294514	-0.0809163	-0.0606563	-0.0288423	-0.039301	-0.000995644	-0.0617839	0.0685847	-0.0437523	0.0764662	-0.110695	0.14687	-0.103716	0.191264	-0.0533722	0.17222	0.00303703	0.107378	0.0121176	0.0757183	0.0618063	0.0391936	0.0865588	0.024458	0.132124	-0.0100551	0.142293	-0.0360335	0.166405	-0.0653216	0.170094	-0.0998668	0.171525	-0.0772751	0.0757787
x1344	Y	46.9701	8.66193	16.07.2019	NAE	-0.133966	-0.691469	-0.172429	0.105518	-0.161152	-0.0207429	-0.139463	-0.0482961	-0.106061	-0.0363731	-0.0928389	-0.0604239	-0.0350377	-0.03599	0.00960627	-0.0562265	0.0772845	-0.0508997	0.0878543	-0.105145	0.141732	-0.11292	0.191394	-0.0608917	0.180354	-0.00230311	0.1214	0.0106302	0.101161	0.0791848	0.0371997	0.0828471	0.0231564	0.133081	-0.0166997	0.139512	-0.0369277	0.164932	-0.0871902	0.141988	-0.111284	0.171467	-0.0843876	0.0729972
x1346	Y	46.9699	8.66276	16.07.2019	NAE	-0.0960438	-0.661737	-0.156053	0.127094	-0.149349	-0.00459355	-0.135503	-0.0636864	-0.107769	-0.039933	-0.0903737	-0.0837759	-0.0479691	-0.0631062	-0.00927047	-0.0913866	0.0316279	-0.0936914	0.0493618	-0.127701	0.102038	-0.1593	0.213223	-0.0363865	0.178819	0.0130493	0.134069	0.0375912	0.0908338	0.0752768	0.0561826	0.113349	0.026081	0.140004	0.00695648	0.164071	-0.0312788	0.170028	-0.0708847	0.166137	-0.111931	0.167361	-0.0836304	0.0588495
x1347	N	46.9699	8.66326	16.07.2019	NAE	-0.114603	-0.679187	-0.165478	0.121097	-0.159788	-0.0264619	-0.130932	-0.0390761	-0.103981	-0.0261133	-0.0787661	-0.0546387	-0.0387852	-0.0524276	0.0169748	-0.0491949	0.038529	-0.0912707	0.0824591	-0.116619	0.116131	-0.143765	0.21991	-0.0357775	0.170557	-0.00680792	0.13558	0.0382723	0.0783417	0.0613662	0.0513589	0.110278	0.020651	0.12183	-0.00671773	0.152513	-0.0299894	0.170158	-0.0682669	0.170709	-0.106937	0.171595	-0.106914	0.03982
x1349	Y	46.9697	8.66499	16.07.2019	NAE	-0.117777	-0.6748	-0.187159	0.0905321	-0.170771	-0.0252816	-0.141121	-0.0350614	-0.10701	-0.0362091	-0.0768748	-0.0510166	-0.0344663	-0.0371183	0.00768366	-0.0509199	0.0566097	-0.0670874	0.0807755	-0.111049	0.131953	-0.134599	0.209137	-0.0510283	0.179729	-0.0117201	0.138402	0.0360268	0.0926666	0.0798371	0.0537906	0.104915	0.0272951	0.137755	-0.00232533	0.144446	-0.0228186	0.169299	-0.0815985	0.161124	-0.112783	0.177503	-0.083407	0.0611703
x1350	Y	46.9698	8.66519	16.07.2019	NAE	-0.0866435	-0.664732	-0.167288	0.117009	-0.159623	-0.0208377	-0.136668	-0.0418798	-0.109525	-0.0449046	-0.0860185	-0.0619806	-0.0372889	-0.0428841	0.00284204	-0.0582243	0.0474719	-0.080568	0.0617127	-0.135276	0.105898	-0.155891	0.203524	-0.0535456	0.183262	-0.0077438	0.127513	0.0282939	0.0935012	0.0759693	0.049448	0.102326	0.0248492	0.140636	-0.00377891	0.156749	-0.035523	0.167585	-0.0679467	0.178715	-0.118323	0.176697	-0.0809253	0.0686147
x1669	N	46.8954	8.56518	09.08.2019	NAW	-0.123451	-0.663234	-0.165288	0.10822	-0.155548	-0.0297703	-0.137279	-0.0599402	-0.105647	-0.0498044	-0.0801546	-0.0690932	-0.0401826	-0.0541827	0.0006901	-0.0654074	0.0435139	-0.0767435	0.0687468	-0.118779	0.121735	-0.131149	0.195036	-0.0558104	0.184422	0.0202527	0.135226	0.0370759	0.0979473	0.0838039	0.0538953	0.114301	0.0333418	0.159055	-0.00326977	0.161214	-0.0242738	0.178275	-0.062967	0.176003	-0.112804	0.171985	-0.093029	0.025124
x1670	N	46.8932	8.56591	09.08.2019	NAW	-0.107196	-0.685695	-0.175384	0.114686	-0.164401	-0.00610256	-0.144251	-0.0367385	-0.110064	-0.0308825	-0.0885032	-0.0509123	-0.030486	-0.0212624	0.00963789	-0.0597283	0.0763641	-0.0474121	0.0789265	-0.129279	0.144101	-0.124257	0.198708	-0.058907	0.180752	-0.012754	0.127698	0.0141294	0.0803796	0.0611286	0.0424562	0.0978893	0.0188762	0.126928	-0.000810803	0.14572	-0.0332276	0.152808	-0.0688501	0.16648	-0.117083	0.160165	-0.0946346	0.0559847
x1673	N	46.8935	8.56666	09.08.2019	NAW	-0.106904	-0.621739	-0.166792	0.113378	-0.158082	-0.0346847	-0.149318	-0.107261	-0.110658	-0.0695059	-0.101138	-0.109101	-0.0445922	-0.0603861	-0.00889226	-0.0796521	0.0399337	-0.0873253	0.0570476	-0.136293	0.104676	-0.148031	0.213648	-0.0469812	0.190725	0.00790893	0.145217	0.0512557	0.101204	0.090754	0.0565903	0.11927	0.0281533	0.148199	-0.00498007	0.159574	-0.02658	0.182573	-0.0688166	0.17458	-0.100887	0.186914	-0.0854078	0.0661995
x1674	N	46.8935	8.56646	09.08.2019	NAW	-0.0909952	-0.655264	-0.157524	0.121927	-0.156857	-0.0314442	-0.139847	-0.0562053	-0.110351	-0.0513146	-0.0787365	-0.0713258	-0.0464504	-0.0783745	-4.53e-05	-0.0764341	0.0286936	-0.0937206	0.0425664	-0.140714	0.0984466	-0.15805	0.209214	-0.0346298	0.174635	0.00358161	0.137089	0.0497379	0.0993758	0.0903399	0.0672927	0.131811	0.0290745	0.140133	-0.00189201	0.160675	-0.0296417	0.172598	-0.061559	0.179125	-0.102557	0.182522	-0.0864538	0.0592949
x1675	N	46.8933	8.56619	09.08.2019	NAW	-0.0929598	-0.706025	-0.162748	0.135978	-0.150777	-0.00550177	-0.136112	-0.0553009	-0.0975824	-0.0264846	-0.0823992	-0.0578324	-0.0248649	-0.0244778	0.00202722	-0.0460094	0.0716067	-0.0428152	0.059035	-0.128815	0.120813	-0.137286	0.182595	-0.0750834	0.179356	-0.00196431	0.114406	0.0165167	0.0901557	0.0680044	0.0489568	0.0932755	0.0242899	0.129151	-0.00234871	0.147871	-0.0311317	0.165688	-0.0777181	0.156373	-0.114294	0.171493	-0.0895976	0.0604472
x1676	Y	46.8935	8.56655	09.08.2019	NAW	-0.0983058	-0.681707	-0.170655	0.122189	-0.152182	-0.0107202	-0.13398	-0.0443571	-0.106934	-0.0505078	-0.0892612	-0.0760225	-0.0333125	-0.054191	-0.00256741	-0.0762212	0.0452869	-0.0734403	0.0502633	-0.120985	0.117933	-0.133596	0.195692	-0.0488938	0.172237	0.00679992	0.140379	0.0479999	0.090456	0.069836	0.0561244	0.114516	0.0187652	0.133583	0.000774067	0.156231	-0.0321889	0.161722	-0.059062	0.182372	-0.108288	0.169183	-0.0826711	0.0586708
x1677	Y	46.8936	8.56771	09.08.2019	NAW	-0.109698	-0.677001	-0.177397	0.118914	-0.160178	-0.0244963	-0.135458	-0.0445259	-0.108499	-0.0487708	-0.079859	-0.0580638	-0.0394372	-0.0472394	0.00578877	-0.0477647	0.0436945	-0.0773125	0.0779628	-0.108645	0.125605	-0.1375	0.213987	-0.0499526	0.171914	-0.00675839	0.127871	0.0184077	0.0894368	0.0692673	0.0478838	0.0959093	0.0215504	0.132332	-0.00534359	0.152775	-0.0330631	0.165942	-0.0755841	0.16387	-0.109919	0.176254	-0.0926712	0.0575022
x1678	N	46.8941	8.56784	09.08.2019	NAW	-0.0864354	-0.658978	-0.18388	0.0954831	-0.158884	-0.0188128	-0.132312	-0.0276877	-0.101934	-0.0261312	-0.0762948	-0.0492209	-0.0308621	-0.039889	0.00450282	-0.060022	0.0434765	-0.0934175	0.0561908	-0.13517	0.0992678	-0.164636	0.204206	-0.0632094	0.182726	-0.0145161	0.153849	0.045058	0.0892491	0.0704561	0.0580667	0.11779	0.0183344	0.132994	-0.00528415	0.158573	-0.0458698	0.166311	-0.0712464	0.175922	-0.125365	0.165477	-0.0934019	0.0568998
x1679	Y	46.8954	8.56797	09.08.2019	NAW	-0.118991	-0.69491	-0.163851	0.117838	-0.148001	-0.0281066	-0.129556	-0.0490012	-0.105555	-0.0464145	-0.0766701	-0.0573004	-0.0322116	-0.0374398	0.00574159	-0.0598598	0.0427342	-0.0809101	0.070028	-0.126578	0.109304	-0.134981	0.198844	-0.0297105	0.173001	0.0117226	0.124972	0.0368603	0.0931271	0.0783217	0.0533741	0.108594	0.0282618	0.138832	0.000424788	0.154901	-0.0255539	0.167858	-0.0622525	0.172513	-0.109018	0.163325	-0.0848387	0.0468333
x1681	N	46.8965	8.5679	09.08.2019	NAW	-0.0987241	-0.686598	-0.164699	0.121847	-0.155642	-0.00698598	-0.130613	-0.0383014	-0.101487	-0.0358807	-0.0807301	-0.058172	-0.03139	-0.0311483	0.00727009	-0.0548982	0.0675612	-0.0581827	0.0720531	-0.130633	0.13272	-0.125086	0.193543	-0.0593758	0.175431	-0.00913034	0.123093	0.0191285	0.0869341	0.0665584	0.0453239	0.0921355	0.0207387	0.132777	-0.00960149	0.149885	-0.0444967	0.169206	-0.0758759	0.174008	-0.106643	0.182804	-0.093944	0.0505948
x1684	Y	46.899	8.56855	09.08.2019	NAW	-0.103502	-0.677286	-0.172473	0.107252	-0.147967	-0.0218367	-0.131429	-0.0648456	-0.0978329	-0.0405272	-0.0804167	-0.0696505	-0.0288088	-0.031282	0.000191144	-0.0623397	0.0480446	-0.0756572	0.0638356	-0.127764	0.118804	-0.133911	0.200083	-0.0544747	0.172759	-0.000791458	0.129234	0.0341298	0.0874246	0.07858	0.0502958	0.113775	0.0294231	0.146655	-0.0016725	0.155804	-0.0281305	0.179742	-0.0650621	0.182581	-0.108742	0.177047	-0.0918786	0.0468056
x1691	Y	46.8991	8.56857	09.08.2019	NAW	-0.120485	-0.671754	-0.17706	0.106873	-0.156887	-0.0202188	-0.136996	-0.0484426	-0.108422	-0.0403526	-0.0868905	-0.0635518	-0.0282202	-0.0347966	0.012527	-0.060944	0.0528475	-0.0656678	0.0755853	-0.112991	0.149558	-0.116311	0.19202	-0.0691508	0.187774	0.00446307	0.128211	0.0337613	0.0962428	0.0811846	0.0503417	0.107	0.0250753	0.13872	-0.00683169	0.157514	-0.0337921	0.164761	-0.0749947	0.166356	-0.110362	0.175691	-0.0961354	0.0460916
x1692	Y	46.8996	8.56944	09.08.2019	NAW	-0.101329	-0.683233	-0.174615	0.1005	-0.157204	-0.0106728	-0.139832	-0.0349059	-0.10512	-0.025794	-0.0877162	-0.041634	-0.0364338	-0.0373309	0.0024988	-0.0574396	0.0516652	-0.0690954	0.0521179	-0.138667	0.13453	-0.12397	0.2027	-0.052437	0.182963	-0.00220369	0.135124	0.0362444	0.103094	0.0823742	0.0584499	0.107091	0.029734	0.130771	-0.00187774	0.148027	-0.033174	0.165335	-0.0715954	0.159319	-0.108151	0.169213	-0.0963862	0.0519171
x1693	N	46.8996	8.56944	09.08.2019	NAW	-0.101654	-0.682033	-0.170493	0.103843	-0.152401	-0.0350774	-0.126378	-0.0510461	-0.103888	-0.0446725	-0.0717096	-0.0509899	-0.0400123	-0.0446615	-0.00739839	-0.0665394	0.0397088	-0.0760236	0.0564873	-0.122601	0.120698	-0.140788	0.197759	-0.0612911	0.176337	-0.00805726	0.130772	0.0359888	0.081726	0.0691762	0.0523967	0.109923	0.0278999	0.139269	0.000654493	0.168757	-0.0388084	0.169958	-0.068921	0.168955	-0.112813	0.158446	-0.0788479	0.0695521
x1694	Y	46.8996	8.56947	09.08.2019	NAW	-0.108182	-0.677233	-0.152733	0.128662	-0.152799	-0.0276875	-0.122895	-0.0638609	-0.102698	-0.0622495	-0.070225	-0.0623776	-0.0416374	-0.0532884	-0.00301218	-0.0666889	0.0473714	-0.0668775	0.0510307	-0.134417	0.115854	-0.140807	0.20613	-0.039957	0.173135	0.0126361	0.13218	0.0427961	0.078328	0.0679031	0.0546761	0.123715	0.0197929	0.139107	0.000181362	0.166736	-0.0279146	0.178255	-0.0619692	0.176925	-0.103065	0.169308	-0.0935743	0.0416273
x1696	Y	46.9038	8.57596	09.08.2019	NAW	-0.0963053	-0.674169	-0.160314	0.164105	-0.157506	-0.0363645	-0.137014	-0.0508012	-0.107351	-0.0510208	-0.077719	-0.0572115	-0.0372866	-0.0433593	0.0131338	-0.0602138	0.0506249	-0.0716458	0.0693543	-0.122536	0.122673	-0.138887	0.199476	-0.0598848	0.179603	-0.00252085	0.117519	0.0123955	0.0924157	0.0716784	0.0513605	0.102682	0.0178919	0.120143	-0.0102903	0.146991	-0.0326	0.168613	-0.0699158	0.17757	-0.115735	0.181342	-0.089973	0.0591833
x1275	N	46.8968	8.65104	18.07.2019	SAE	-0.107446	-0.6612	-0.166009	0.090038	-0.158124	-0.0280411	-0.126828	-0.0523917	-0.0984389	-0.0468283	-0.0897338	-0.082776	-0.0512052	-0.0694275	-0.0172164	-0.0821735	0.0225397	-0.0962611	0.0398853	-0.149792	0.0855524	-0.164194	0.229344	-0.00891375	0.173886	0.0150393	0.150257	0.0738233	0.0907014	0.0787844	0.0616623	0.119417	0.0319268	0.154751	0.0108443	0.165177	-0.0181421	0.176696	-0.0563025	0.170519	-0.0962347	0.167224	-0.0811489	0.04542
x1279	N	46.8968	8.65102	18.07.2019	SAE	-0.0903608	-0.651472	-0.172572	0.120971	-0.157024	-0.016789	-0.131948	-0.0494335	-0.0984381	-0.0364796	-0.0836755	-0.0677639	-0.0408267	-0.0601612	-0.015644	-0.0868729	0.0258376	-0.098984	0.0460601	-0.147277	0.0873677	-0.165958	0.220777	-0.0189939	0.180862	0.0138434	0.14921	0.0623522	0.0919592	0.0694585	0.058511	0.111903	0.0417963	0.148698	0.0139344	0.169682	-0.0290995	0.178104	-0.0660857	0.172571	-0.111361	0.168912	-0.0879198	0.0441584
x1280	N	46.8968	8.65154	18.07.2019	SAE	-0.128543	-0.663124	-0.18529	0.0914735	-0.159494	-0.0124775	-0.134128	-0.0324988	-0.102524	-0.0317303	-0.0773381	-0.0436978	-0.033197	-0.0331525	0.00792056	-0.0441941	0.0353136	-0.0993633	0.067429	-0.134984	0.119779	-0.144895	0.238547	-0.0140945	0.184772	0.00955661	0.157815	0.0638876	0.0859121	0.0672448	0.0576389	0.113278	0.0237638	0.134466	0.00654426	0.162265	-0.0345168	0.170284	-0.0664541	0.166265	-0.11917	0.146003	-0.0980866	0.0299849
x1281	N	46.8969	8.65185	18.07.2019	SAE	-0.101954	-0.639057	-0.172932	0.10871	-0.159433	-0.035457	-0.13803	-0.0562809	-0.107883	-0.063104	-0.0761901	-0.0769617	-0.0440402	-0.0752579	-0.012036	-0.0826891	0.0268388	-0.0996916	0.0437536	-0.148691	0.0928691	-0.166357	0.221635	-0.0133693	0.174764	0.0185199	0.149211	0.0680444	0.0928285	0.0754846	0.0697131	0.126337	0.0390653	0.143611	0.0159871	0.175468	-0.0240737	0.179157	-0.0558528	0.190691	-0.114643	0.167568	-0.0895905	0.0488031
x1282	N	46.8967	8.65194	18.07.2019	SAE	-0.106599	-0.653584	-0.166069	0.102472	-0.159587	-0.0419396	-0.139256	-0.0602344	-0.103321	-0.0496578	-0.0775971	-0.0740926	-0.0328205	-0.0531284	-0.00690594	-0.0696453	0.0349744	-0.0890818	0.050563	-0.144378	0.0942538	-0.165208	0.221413	-0.019118	0.180238	0.01143	0.14354	0.0566381	0.0884418	0.0682984	0.064852	0.122404	0.0291036	0.1496	0.00900836	0.174687	-0.0358412	0.174411	-0.0612464	0.176054	-0.107814	0.168708	-0.0850988	0.0551106
x1284	N	46.8967	8.65199	18.07.2019	SAE	-0.102844	-0.657061	-0.178572	0.0970745	-0.147095	-0.019319	-0.127033	-0.0530899	-0.0978614	-0.0364847	-0.0789494	-0.0812033	-0.0433184	-0.0664507	-0.0170467	-0.0812954	0.0286804	-0.101406	0.0321737	-0.142511	0.0934145	-0.170276	0.210455	-0.0390979	0.188482	0.0206622	0.137143	0.038208	0.0866604	0.0821673	0.0612004	0.124788	0.0336258	0.139426	0.00267184	0.158615	-0.0258111	0.166088	-0.0755506	0.168539	-0.113272	0.15644	-0.0769993	0.0587124
x1285	N	46.8962	8.65159	18.07.2019	SAE	-0.133323	-0.671218	-0.171926	0.0744635	-0.155995	-0.0206247	-0.13411	-0.0396121	-0.107448	-0.0422208	-0.0746271	-0.0476554	-0.0387723	-0.0461446	-0.00566948	-0.0683405	0.0380383	-0.0826775	0.0594957	-0.123292	0.10712	-0.156399	0.230794	-0.0133231	0.181063	0.0159178	0.145311	0.0588276	0.0762288	0.0659866	0.0637549	0.12423	0.0275363	0.13769	0.0133152	0.174449	-0.0279568	0.168658	-0.0577727	0.177098	-0.118411	0.13848	-0.0892213	0.0372357
x1286	N	46.8966	8.65199	18.07.2019	SAE	-0.101761	-0.651824	-0.171451	0.103256	-0.150816	-0.022966	-0.135147	-0.0501934	-0.103468	-0.0506336	-0.087839	-0.0669268	-0.0424485	-0.0611216	0.0032598	-0.0607252	0.0341366	-0.092486	0.0535819	-0.136623	0.101222	-0.168465	0.223605	-0.0235818	0.177829	0.0081571	0.145735	0.0605223	0.0891743	0.0791584	0.059871	0.12713	0.0260106	0.144482	0.00855447	0.176822	-0.0269312	0.179029	-0.060268	0.18292	-0.102244	0.165956	-0.0870175	0.0369534
x1287	N	46.8951	8.65319	18.07.2019	SAE	-0.108274	-0.685665	-0.18339	0.0964162	-0.14918	0.00399205	-0.130411	-0.0188113	-0.091622	-0.0109527	-0.0694346	-0.0420777	-0.0341687	-0.0380131	0.00659087	-0.0562591	0.0512544	-0.0803141	0.0724208	-0.13519	0.119919	-0.14932	0.220018	-0.0345877	0.165976	-0.00819243	0.139718	0.0360937	0.0863796	0.0550492	0.0596138	0.114804	0.023902	0.136355	-0.0021536	0.156779	-0.0399548	0.163731	-0.0728942	0.167744	-0.120517	0.150822	-0.0931946	0.0414857
x1402	N	46.8983	8.64541	18.07.2019	SAE	-0.114116	-0.647518	-0.167836	0.0936619	-0.144649	-0.000527122	-0.133657	-0.0656543	-0.106167	-0.0516236	-0.0898032	-0.0924461	-0.0437639	-0.0663656	0.000408706	-0.0559182	0.0213336	-0.103928	0.0426965	-0.163615	0.0750944	-0.182188	0.226128	0.00385211	0.189697	0.0260573	0.160595	0.0742413	0.0866682	0.0764857	0.0537532	0.111613	0.0313244	0.145658	0.0158443	0.167369	-0.0250387	0.180849	-0.0657812	0.17069	-0.111592	0.163004	-0.0849262	0.0421151
x1403	Y	46.8984	8.64532	18.07.2019	SAE	-0.105199	-0.679105	-0.169836	0.102971	-0.149071	-0.0221609	-0.125562	-0.0431496	-0.0972696	-0.0403852	-0.085935	-0.0607545	-0.0425039	-0.0537926	0.00169959	-0.0656913	0.0391325	-0.0779798	0.0611857	-0.14292	0.100215	-0.157302	0.220325	-0.0248672	0.169675	-0.00152611	0.14616	0.069045	0.0804233	0.0644788	0.0524431	0.116976	0.0268324	0.139227	0.00713135	0.169241	-0.0292176	0.170621	-0.063692	0.173657	-0.103347	0.163575	-0.0824068	0.0620571
x1405	Y	46.8993	8.64729	18.07.2019	SAE	-0.0856577	-0.641627	-0.166387	0.104295	-0.147052	-0.017954	-0.129182	-0.0553702	-0.0981883	-0.0416045	-0.0854858	-0.0867121	-0.0442693	-0.0655043	-0.0238606	-0.102394	0.0240508	-0.110532	0.0410943	-0.157302	0.0820892	-0.179188	0.222982	-0.0159668	0.172495	0.00802724	0.144645	0.0619741	0.0967198	0.0974125	0.0598843	0.132509	0.0279543	0.151007	0.0190422	0.186105	-0.0275258	0.174312	-0.048327	0.193238	-0.105571	0.160589	-0.0873125	0.0520841
x1409	Y	46.8986	8.65024	18.07.2019	SAE	-0.109773	-0.649497	-0.183207	0.0820138	-0.165147	-0.0209561	-0.140616	-0.0590415	-0.104049	-0.0459119	-0.0740321	-0.0555168	-0.0380707	-0.0452344	-0.00373888	-0.0685776	0.0374648	-0.0954105	0.0654049	-0.133768	0.103787	-0.158306	0.218467	-0.0433801	0.192941	0.00711617	0.142465	0.0375041	0.07263	0.055446	0.0475317	0.11672	0.0170817	0.129245	0.00131787	0.16813	-0.0366719	0.161246	-0.0617938	0.184054	-0.113148	0.158583	-0.0915692	0.0509272
x1410	Y	46.8983	8.65035	18.07.2019	SAE	-0.113867	-0.654528	-0.177806	0.113527	-0.147667	-0.00635905	-0.126893	-0.0301504	-0.0894241	-0.0176208	-0.0775244	-0.0647147	-0.0360137	-0.0496879	-0.00293195	-0.0733485	0.040753	-0.0900895	0.061321	-0.144586	0.103763	-0.172087	0.231699	-0.0224302	0.179898	0.0115412	0.148567	0.0578214	0.0941331	0.0813686	0.0586515	0.118004	0.0273161	0.144145	-0.000609333	0.1674	-0.0330985	0.171338	-0.0763843	0.166895	-0.120909	0.162138	-0.0943507	0.0379817
x1411	Y	46.8963	8.65122	18.07.2019	SAE	-0.098442	-0.65731	-0.165454	0.115314	-0.152697	-0.0277379	-0.127832	-0.0520775	-0.101047	-0.0408635	-0.0845764	-0.0729966	-0.0386653	-0.0484759	-0.000820175	-0.0723068	0.0341914	-0.0891259	0.054428	-0.144436	0.0955826	-0.162171	0.228308	-0.0174504	0.176355	0.00322026	0.143916	0.0574958	0.0773881	0.0598076	0.0501619	0.107045	0.0281437	0.135471	0.011611	0.175694	-0.028449	0.172881	-0.0589448	0.190399	-0.109513	0.16401	-0.0930304	0.0461128
x1412	N	46.895	8.65317	18.07.2019	SAE	-0.0883968	-0.646603	-0.167638	0.11287	-0.149984	-0.00923686	-0.127581	-0.0494703	-0.103474	-0.0340514	-0.096197	-0.092739	-0.0554674	-0.0782566	-0.00624156	-0.0639773	0.0235961	-0.0920532	0.0316855	-0.149891	0.0817984	-0.173015	0.234014	-0.0162461	0.18337	0.00887652	0.153414	0.0624412	0.0939915	0.0788975	0.0661811	0.125277	0.0325714	0.132786	0.0108338	0.171193	-0.0289922	0.177746	-0.061017	0.177274	-0.11387	0.157021	-0.089798	0.042143
x1413	N	46.895	8.65318	18.07.2019	SAE	-0.101564	-0.684696	-0.166612	0.113247	-0.152038	-0.012149	-0.134257	-0.0309596	-0.100463	-0.0273408	-0.0818049	-0.0582537	-0.0417108	-0.0511595	-0.00952269	-0.0737649	0.0284164	-0.098064	0.0584086	-0.125189	0.098918	-0.153856	0.222773	-0.011092	0.171823	0.00971279	0.147232	0.0578097	0.0741035	0.0618042	0.0545047	0.115863	0.0337439	0.141425	0.0136957	0.166276	-0.0287075	0.164567	-0.0574468	0.168857	-0.109148	0.155142	-0.0870137	0.0416812
x1414	N	46.895	8.6532	18.07.2019	SAE	-0.0978988	-0.657214	-0.172546	0.124231	-0.173106	-0.0359156	-0.141004	-0.0594646	-0.104127	-0.048385	-0.0867038	-0.0803201	-0.0413793	-0.05933	0.0107608	-0.0455072	0.0435703	-0.0863277	0.0371441	-0.139211	0.0957138	-0.159563	0.221693	-0.0267639	0.176575	0.00515904	0.139024	0.0434956	0.078808	0.0632406	0.0565352	0.104458	0.034035	0.139763	0.00673114	0.162773	-0.0202397	0.177629	-0.061275	0.175409	-0.115744	0.145721	-0.0878154	0.0557758
x1419	Y	46.8947	8.65315	18.07.2019	SAE	-0.117108	-0.679254	-0.173497	0.0996482	-0.162403	-0.0245998	-0.134622	-0.0470284	-0.108218	-0.0428739	-0.0869651	-0.0603785	-0.0489329	-0.0709598	-0.00963216	-0.0631856	0.0497629	-0.0622527	0.0604778	-0.120742	0.110718	-0.141069	0.220829	-0.0161709	0.17534	0.00601526	0.140841	0.0540495	0.0762085	0.062177	0.056958	0.11553	0.0298409	0.136871	0.0157848	0.161385	-0.0264866	0.156646	-0.0551539	0.171461	-0.0975281	0.163081	-0.0927616	0.0432548
x1420	Y	46.8949	8.65311	18.07.2019	SAE	-0.0803361	-0.633452	-0.179944	0.0870141	-0.159174	-0.035174	-0.138508	-0.0608598	-0.104	-0.0398744	-0.0852616	-0.0766767	-0.0516643	-0.072944	-0.0181134	-0.0884536	0.020167	-0.101206	0.0352837	-0.147846	0.0902675	-0.176504	0.226691	-0.0380088	0.179052	6.71e-05	0.153422	0.0608704	0.0894818	0.0808877	0.0635217	0.130138	0.0315255	0.149541	0.00653969	0.171577	-0.0252502	0.178875	-0.0586377	0.180247	-0.105167	0.169062	-0.085325	0.0629428
x1421	Y	46.8948	8.65313	18.07.2019	SAE	-0.0816643	-0.663836	-0.16184	0.105495	-0.154412	-0.039432	-0.129708	-0.0530107	-0.101283	-0.043926	-0.0841589	-0.0801474	-0.0444134	-0.0657209	-0.0139162	-0.0936962	0.0203476	-0.100039	0.0395245	-0.15094	0.0822804	-0.167941	0.203855	-0.01748	0.166488	0.0153619	0.134638	0.05969	0.091617	0.0798726	0.0661481	0.130938	0.0417056	0.150588	0.0225996	0.176789	-0.0157376	0.180109	-0.0555652	0.181138	-0.101047	0.173257	-0.0861528	0.0467661
x1422	N	46.8948	8.65313	18.07.2019	SAE	-0.0931279	-0.636859	-0.177056	0.102467	-0.16034	-0.0383326	-0.138526	-0.0511333	-0.103159	-0.0482598	-0.0832083	-0.0699887	-0.0439982	-0.0594426	-0.016021	-0.0937297	0.0219629	-0.104289	0.0542217	-0.146904	0.0941519	-0.162236	0.221297	-0.0163579	0.190001	0.0162959	0.142881	0.0523953	0.0891378	0.0765235	0.066962	0.12735	0.0353114	0.140332	0.011338	0.172121	-0.0214667	0.175691	-0.0541356	0.192762	-0.111845	0.176594	-0.0893827	0.0510345
x1423	Y	46.8948	8.65313	18.07.2019	SAE	-0.107208	-0.675848	-0.178754	0.0890917	-0.152934	-0.0143571	-0.124949	-0.0232646	-0.0963649	-0.024216	-0.0763071	-0.0528059	-0.0399532	-0.0542244	-0.0144435	-0.0816717	0.0292896	-0.0984187	0.0531106	-0.13614	0.104254	-0.150843	0.221295	-0.0167148	0.178833	0.00752743	0.156148	0.0703833	0.0776572	0.0629429	0.0611306	0.117302	0.035294	0.135286	0.0137328	0.173234	-0.0255738	0.171554	-0.054139	0.177863	-0.112181	0.1515	-0.0926482	0.0369656
x1424	Y	46.8959	8.65306	18.07.2019	SAE	-0.10157	-0.656084	-0.175887	0.111974	-0.159941	-0.0371377	-0.131162	-0.0565565	-0.102508	-0.053794	-0.0737174	-0.0678151	-0.0396195	-0.0596554	-0.00644614	-0.0806828	0.0224605	-0.100023	0.0408585	-0.141671	0.0959924	-0.159548	0.217171	-0.0167422	0.175489	0.0120842	0.141242	0.056831	0.0911502	0.0785726	0.0702233	0.13289	0.0334864	0.142713	0.0102914	0.170404	-0.0271599	0.167431	-0.0586699	0.178131	-0.106791	0.166443	-0.083871	0.044556
x1429	N	46.8975	8.65366	18.07.2019	SAE	-0.107712	-0.671162	-0.175232	0.117588	-0.157345	-0.0239148	-0.130167	-0.040586	-0.101561	-0.042108	-0.0793886	-0.0581831	-0.0423495	-0.0518317	0.0102566	-0.0423221	0.0431191	-0.0814858	0.0610694	-0.131481	0.109159	-0.157165	0.232096	-0.0224144	0.170335	-0.00321324	0.145118	0.053042	0.0818963	0.0694595	0.0495564	0.10678	0.024775	0.137765	-0.00172121	0.155085	-0.0315911	0.16637	-0.0670238	0.176303	-0.105744	0.173465	-0.0821716	0.0429994
x1254	N	46.876	8.58632	10.07.2019	SAW	-0.10745	-0.658716	-0.177778	0.100605	-0.146448	0.0102881	-0.138534	-0.0435198	-0.102528	-0.0305892	-0.084162	-0.0587878	-0.0342688	-0.0524355	-0.00802591	-0.0731854	0.0300035	-0.103638	0.0552592	-0.136831	0.0950678	-0.163474	0.222902	-0.0286578	0.194147	0.01869	0.146603	0.0459833	0.0938269	0.0653082	0.0593521	0.116268	0.027811	0.147979	0.00333637	0.165958	-0.0400808	0.162665	-0.0715834	0.158422	-0.116619	0.153842	-0.0936334	0.0359222
x1255	N	46.876	8.58636	10.07.2019	SAW	-0.100423	-0.648217	-0.173534	0.104024	-0.148105	-0.0127996	-0.130617	-0.0508086	-0.0980726	-0.0400039	-0.0866443	-0.0673281	-0.0491154	-0.0596099	-0.0243577	-0.0978457	0.0295676	-0.0969596	0.0486359	-0.144167	0.105087	-0.158619	0.237029	-0.015004	0.17953	0.00582532	0.150618	0.0640021	0.0773482	0.0686487	0.0622072	0.131856	0.0269345	0.149479	0.00634988	0.176273	-0.0292864	0.182038	-0.0553212	0.180442	-0.11266	0.151957	-0.0832179	0.0427406
x1258	Y	46.8757	8.58621	10.07.2019	SAW	-0.100174	-0.624793	-0.186333	0.103685	-0.162534	-0.0128075	-0.144225	-0.048628	-0.112223	-0.0451218	-0.0902152	-0.0808125	-0.0452578	-0.0634237	-0.00263242	-0.0744301	0.0413835	-0.0891965	0.0472742	-0.136117	0.119455	-0.161279	0.230383	-0.0368759	0.192571	0.00653988	0.153437	0.048064	0.0940259	0.0751624	0.0587942	0.107446	0.0388403	0.150545	0.00761943	0.160646	-0.0252587	0.180639	-0.0767192	0.168309	-0.12936	0.16645	-0.0949016	0.0471188
x1259	N	46.876	8.58655	10.07.2019	SAW	-0.0889218	-0.608677	-0.177568	0.100581	-0.155575	-1.09e-05	-0.143396	-0.05831	-0.107608	-0.0499554	-0.0919612	-0.08264	-0.0490624	-0.0682695	-0.0131028	-0.0923371	0.0212131	-0.122667	0.0465481	-0.16422	0.11147	-0.164039	0.23485	-0.0161221	0.183291	0.0106098	0.162655	0.0723256	0.0963625	0.0813199	0.0735363	0.141046	0.039667	0.156625	0.0155281	0.190378	-0.0252541	0.181848	-0.0612523	0.190765	-0.116128	0.167216	-0.0988455	0.0422017
x1266	N	46.8759	8.58666	10.07.2019	SAW	-0.103594	-0.656284	-0.167158	0.117843	-0.158968	-0.0220578	-0.140695	-0.0489005	-0.107476	-0.0479883	-0.0855591	-0.0676704	-0.0423031	-0.0617592	-0.0100421	-0.0800317	0.0268115	-0.0999504	0.0537372	-0.141305	0.0968103	-0.162244	0.223149	-0.00694406	0.177421	0.0149848	0.148447	0.0608334	0.0982443	0.0819287	0.0630097	0.115125	0.0341377	0.144488	0.0104089	0.164971	-0.0238444	0.176061	-0.0542838	0.17892	-0.116968	0.145882	-0.0876571	0.0551967
x1268	N	46.8761	8.58598	10.07.2019	SAW	-0.105829	-0.632359	-0.17174	0.0905378	-0.156257	-0.0390581	-0.136767	-0.046662	-0.103907	-0.0450965	-0.0803337	-0.0655859	-0.0477636	-0.0648848	-0.010987	-0.0849913	0.0215822	-0.113907	0.0506115	-0.14971	0.102585	-0.172565	0.233577	-0.012409	0.180875	0.00790899	0.157433	0.0678742	0.0926316	0.072674	0.0724258	0.139958	0.0234661	0.140064	0.00808839	0.181159	-0.0311914	0.172474	-0.0538417	0.192121	-0.114079	0.152308	-0.0880199	0.0497889
x1270	N	46.8768	8.58674	10.07.2019	SAW	-0.0931897	-0.631787	-0.175182	0.10087	-0.151281	-0.0208188	-0.140352	-0.0526949	-0.112137	-0.0598438	-0.0942604	-0.0852131	-0.0468109	-0.0639358	-0.0146493	-0.0911738	0.026361	-0.103495	0.0448365	-0.144808	0.100562	-0.166343	0.226649	-0.0233732	0.188038	0.019228	0.159226	0.0681027	0.08624	0.081191	0.0574859	0.115585	0.0313698	0.149515	0.0084657	0.170369	-0.0218184	0.177033	-0.0554998	0.186276	-0.103841	0.174936	-0.0865359	0.0539137
x1288	N	46.8758	8.58676	10.07.2019	SAW	-0.107548	-0.635908	-0.172219	0.0972952	-0.161649	-0.0452625	-0.13976	-0.0650822	-0.11104	-0.0670362	-0.0862851	-0.0834824	-0.0476185	-0.0684937	-0.00281108	-0.0645447	0.0354843	-0.0937292	0.0546197	-0.142538	0.0973035	-0.163365	0.227444	-0.0186387	0.178217	0.0123077	0.144789	0.0583	0.0880094	0.0814347	0.0649584	0.127611	0.0357898	0.155709	0.0150808	0.183027	-0.0195188	0.187123	-0.0476702	0.193652	-0.0995038	0.166124	-0.0892654	0.0443258
x1290	N	46.8759	8.58624	10.07.2019	SAW	-0.128283	-0.66053	-0.168074	0.100512	-0.157652	-0.0345978	-0.139495	-0.0567239	-0.103304	-0.0400415	-0.0791551	-0.0688687	-0.0449033	-0.065863	-0.00721736	-0.0873964	0.0318979	-0.0925644	0.0624467	-0.144836	0.0998061	-0.148228	0.227501	0.00590156	0.169669	0.0150599	0.153205	0.0700559	0.0867868	0.0783238	0.0662424	0.127039	0.0305596	0.140368	0.0121792	0.172512	-0.029468	0.170266	-0.0537707	0.181273	-0.115151	0.153922	-0.0785308	0.0542734
x1291	N	46.8756	8.58671	10.07.2019	SAW	-0.10104	-0.659472	-0.163926	0.121944	-0.153624	-0.0210209	-0.132692	-0.0358549	-0.100717	-0.0408119	-0.082234	-0.0570903	-0.0412398	-0.0529043	-0.00606155	-0.0734921	0.0340585	-0.0992817	0.0501768	-0.136458	0.105133	-0.159125	0.238407	-0.0141211	0.173282	0.007278	0.155192	0.0685094	0.0840374	0.0654179	0.0585379	0.11474	0.0219348	0.132791	0.0073317	0.169783	-0.0347289	0.16667	-0.0533107	0.186293	-0.118091	0.155518	-0.091492	0.0431736
x1292	N	46.8754	8.58798	10.07.2019	SAW	-0.092753	-0.66114	-0.166385	0.115935	-0.15316	-0.000486062	-0.145799	-0.0452802	-0.104773	-0.0250991	-0.087072	-0.064953	-0.0409083	-0.0542223	-0.00843554	-0.0787888	0.0252122	-0.10903	0.0698242	-0.13239	0.0926528	-0.174941	0.225095	-0.012628	0.177068	0.00825699	0.145945	0.0570151	0.0852353	0.0767527	0.0559526	0.119144	0.0303824	0.13717	0.00721284	0.162083	-0.0248705	0.167435	-0.0536403	0.182707	-0.112706	0.161034	-0.0853968	0.0493325
x1603	N	46.876	8.5888	08.08.2019	SAW	-0.106216	-0.664443	-0.17394	0.0886927	-0.159211	-0.0193111	-0.138639	-0.0463023	-0.108158	-0.0488036	-0.0792634	-0.0668771	-0.047951	-0.0634205	0.0020913	-0.059866	0.0199076	-0.105148	0.0689112	-0.135828	0.0906258	-0.16782	0.220093	-0.0345293	0.191638	0.0155076	0.132787	0.0403864	0.0877968	0.0737268	0.045369	0.0940801	0.0288051	0.143544	-0.00349792	0.155515	-0.0359916	0.170387	-0.0747662	0.157357	-0.11396	0.143967	-0.0696388	0.098001
x1604	N	46.8756	8.58785	08.08.2019	SAW	-0.103986	-0.663364	-0.170932	0.119263	-0.155134	-0.0233693	-0.135088	-0.0540952	-0.0979596	-0.0423796	-0.0736835	-0.0633483	-0.048089	-0.0649267	-0.00437924	-0.0746982	0.0257325	-0.103233	0.0550849	-0.136067	0.0985465	-0.158391	0.204593	-0.0383732	0.180401	0.0125179	0.13966	0.0526047	0.0849004	0.0729062	0.0559497	0.118078	0.0305721	0.141617	0.00802011	0.168708	-0.026705	0.176101	-0.0607172	0.180575	-0.110823	0.159467	-0.0870722	0.0445971
x1607	Y	46.8759	8.58632	08.08.2019	SAW	-0.127343	-0.644043	-0.166804	0.092757	-0.162675	-0.0343615	-0.14452	-0.0647434	-0.106717	-0.0528301	-0.0857396	-0.0861041	-0.045269	-0.0690816	-0.00869693	-0.0848249	0.0304906	-0.0964486	0.0524812	-0.132663	0.111121	-0.140259	0.218919	-0.0127443	0.180483	0.0181954	0.152863	0.0716753	0.0995771	0.0884206	0.0722644	0.13294	0.0382729	0.151895	0.0116904	0.174376	-0.0222544	0.176544	-0.0574921	0.182404	-0.1022	0.163586	-0.0905599	0.0323619
x1608	N	46.8769	8.58678	08.08.2019	SAW	-0.0996439	-0.645833	-0.170299	0.11156	-0.155116	-0.0144908	-0.138571	-0.0574137	-0.10558	-0.0478745	-0.092069	-0.0823188	-0.0461526	-0.0649569	-0.0212069	-0.117389	0.0274044	-0.0982786	0.0400454	-0.15573	0.0959861	-0.155658	0.217543	-0.0194164	0.177116	0.0116373	0.150423	0.0628766	0.0943641	0.0762908	0.0643553	0.117736	0.0248202	0.134664	0.0122724	0.172772	-0.0266148	0.170667	-0.063015	0.169645	-0.11162	0.166885	-0.0817115	0.0569729
x1609	Y	46.8761	8.58508	08.08.2019	SAW	-0.120199	-0.63186	-0.182498	0.0880117	-0.162304	-0.0483997	-0.136906	-0.053101	-0.107446	-0.0526888	-0.081252	-0.0835876	-0.0507342	-0.0689226	-0.020337	-0.095618	0.0170064	-0.111311	0.04185	-0.142039	0.103942	-0.157593	0.235447	-0.0153132	0.184955	0.0230968	0.146882	0.0625759	0.0947131	0.0813168	0.0565151	0.112984	0.0297551	0.14262	0.0112191	0.17259	-0.0293764	0.17758	-0.0583902	0.181645	-0.105879	0.150495	-0.0849971	0.0574986
x1610	Y	46.8728	8.58812	08.08.2019	SAW	-0.0864893	-0.660314	-0.173946	0.0975046	-0.152887	-0.0237064	-0.132174	-0.0630707	-0.101124	-0.0446899	-0.0724579	-0.0644445	-0.0471923	-0.0652488	-0.0046452	-0.0653199	0.0249186	-0.0929064	0.0389679	-0.162627	0.0787167	-0.177855	0.225131	-0.0222036	0.171187	0.00162702	0.140954	0.0581859	0.0843407	0.0744086	0.0605523	0.118887	0.028765	0.137466	0.00720322	0.171931	-0.0321413	0.172356	-0.0645819	0.179918	-0.0890669	0.160014	-0.0832528	0.063214
x1633	Y	46.8729	8.588	08.08.2019	SAW	-0.0977569	-0.661082	-0.162972	0.122934	-0.146575	-0.0104521	-0.125418	-0.0436145	-0.0941995	-0.0359042	-0.0782076	-0.0661464	-0.0400577	-0.0576148	-0.0125745	-0.0782265	0.0260691	-0.098946	0.0423557	-0.144586	0.0865369	-0.170906	0.228196	-0.0199567	0.18158	0.0111404	0.147618	0.0643866	0.0945309	0.0843032	0.0639648	0.132378	0.0304834	0.139229	0.0156557	0.17718	-0.0301573	0.182521	-0.0688466	0.173355	-0.112127	0.149104	-0.096918	0.0329788
x1657	N	46.876	8.58872	08.08.2019	SAW	-0.0997317	-0.669688	-0.170557	0.125893	-0.148829	0.00559138	-0.136971	-0.0382459	-0.094417	-0.0216428	-0.0768959	-0.0606362	-0.0292507	-0.038251	-0.000633881	-0.068567	0.0477899	-0.0865776	0.0701205	-0.131333	0.112433	-0.158505	0.222052	-0.0339367	0.184373	-0.00726045	0.135635	0.0378585	0.0871282	0.0718506	0.0484675	0.106849	0.0131002	0.132441	-0.00968691	0.16029	-0.0363709	0.167828	-0.0716662	0.17594	-0.121081	0.161546	-0.0873085	0.0551572
x1658	Y	46.8761	8.58624	08.08.2019	SAW	-0.110685	-0.655867	-0.162327	0.086863	-0.146611	-0.0356241	-0.131384	-0.063848	-0.103055	-0.0507301	-0.0811617	-0.0759934	-0.0414087	-0.0606758	-0.0234988	-0.0915592	0.0221599	-0.10278	0.0530336	-0.140412	0.106072	-0.142618	0.213697	-0.0246947	0.171338	0.00947075	0.145864	0.060431	0.0846185	0.074137	0.0606038	0.130363	0.0269332	0.145847	0.00949502	0.184702	-0.0257644	0.180086	-0.0522514	0.19186	-0.106392	0.156418	-0.0827043	0.0472325
x1659	Y	46.876	8.58608	08.08.2019	SAW	-0.0940903	-0.672572	-0.170394	0.137189	-0.158749	-0.0133344	-0.142101	-0.0409071	-0.103261	-0.0334718	-0.0821528	-0.0546495	-0.0454052	-0.0471306	-0.00469973	-0.0710336	0.0351285	-0.093146	0.0527931	-0.139981	0.108018	-0.155129	0.225405	-0.0194429	0.175013	0.00637425	0.144729	0.0483181	0.0800078	0.0529426	0.0556817	0.107785	0.0155102	0.125635	0.00055177	0.155068	-0.0348019	0.156867	-0.0616104	0.171659	-0.121092	0.14376	-0.075359	0.0680022
x1660	N	46.8758	8.58624	08.08.2019	SAW	-0.0944991	-0.650916	-0.170936	0.124362	-0.156323	-0.0250503	-0.132863	-0.0609162	-0.103681	-0.0426525	-0.0880459	-0.0689082	-0.0467435	-0.0622912	-0.00163935	-0.0748588	0.0318198	-0.0956469	0.0393285	-0.133988	0.0921066	-0.163249	0.229518	-0.0166348	0.177915	0.00654284	0.161614	0.0653617	0.0868662	0.0706971	0.0609203	0.119576	0.0342322	0.146954	0.0103454	0.169176	-0.0260922	0.173555	-0.0568889	0.191691	-0.114103	0.15657	-0.0833669	0.0489822
x1661	N	46.8757	8.58615	08.08.2019	SAW	-0.0825767	-0.658541	-0.175377	0.107646	-0.154424	-0.0135121	-0.130401	-0.0347728	-0.0975488	-0.0273515	-0.0825056	-0.0583334	-0.0507194	-0.0584034	-0.0141655	-0.084792	0.016388	-0.110449	0.0556834	-0.138491	0.100147	-0.171543	0.232937	-0.0163367	0.176885	0.000742433	0.145426	0.0573193	0.0920538	0.0744526	0.0617294	0.116528	0.0298936	0.133122	0.0108016	0.168096	-0.0268391	0.16838	-0.0527489	0.188612	-0.111293	0.168604	-0.0869553	0.0535232
x1662	Y	46.8762	8.58704	08.08.2019	SAW	-0.103134	-0.666492	-0.174235	0.0982942	-0.158038	-0.0131807	-0.133927	-0.0325579	-0.0993794	-0.0307664	-0.0804893	-0.0518813	-0.0423482	-0.0484561	-0.00298893	-0.0614096	0.0316976	-0.0932396	0.067464	-0.126981	0.111916	-0.150604	0.222751	-0.0399823	0.179331	0.00310321	0.149347	0.0609137	0.0940492	0.0848103	0.0648783	0.123997	0.0338531	0.139001	0.012821	0.176204	-0.0268901	0.174866	-0.0637352	0.17086	-0.108104	0.159309	-0.0912862	0.0339367
x1664	N	46.8757	8.58651	08.08.2019	SAW	-0.103954	-0.683127	-0.175517	0.102392	-0.154438	-0.00492674	-0.133055	-0.0329044	-0.0957738	-0.0198608	-0.0806358	-0.0419975	-0.0330784	-0.0346405	-0.00169217	-0.065521	0.0502028	-0.0730538	0.0712879	-0.122661	0.116268	-0.150009	0.218614	-0.0305499	0.167833	-0.00567627	0.141991	0.0451508	0.0851412	0.0632066	0.060891	0.11451	0.0278424	0.138074	0.00965813	0.164033	-0.0358654	0.160053	-0.0630872	0.18438	-0.115103	0.152903	-0.0959535	0.0339873
x1665	N	46.8757	8.58642	08.08.2019	SAW	-0.107779	-0.657412	-0.172507	0.108302	-0.15764	-0.0211029	-0.126088	-0.0354827	-0.0957753	-0.030382	-0.0747292	-0.0512029	-0.0366158	-0.0475688	-0.00423233	-0.0698069	0.0324363	-0.0967426	0.0665259	-0.135043	0.105542	-0.162924	0.220691	-0.0316216	0.176756	0.0105903	0.153039	0.0628792	0.0919371	0.077854	0.0691975	0.130012	0.0279675	0.141305	0.0133387	0.176272	-0.0372752	0.17233	-0.064092	0.180904	-0.123317	0.155102	-0.0957272	0.0195968
x1667	N	46.8753	8.5876	08.08.2019	SAW	-0.119282	-0.649504	-0.180087	0.0960048	-0.154489	-0.012471	-0.132936	-0.0426869	-0.105733	-0.041992	-0.0880897	-0.0630662	-0.0409538	-0.0531352	-0.00216108	-0.0608724	0.0331934	-0.0965945	0.0620042	-0.132298	0.111053	-0.154725	0.239482	-0.0157657	0.17949	0.0037624	0.157182	0.068791	0.0881869	0.0693277	0.0653133	0.131368	0.0263282	0.136483	0.00788783	0.173606	-0.0325621	0.171844	-0.0747743	0.158037	-0.112934	0.161872	-0.0940875	0.0319909
x1668	N	46.874	8.58771	08.08.2019	SAW	-0.123176	-0.659689	-0.174995	0.104769	-0.151926	-0.0106361	-0.136129	-0.0341823	-0.104764	-0.0379026	-0.0773871	-0.0542163	-0.0409946	-0.0496592	-0.00556477	-0.0674496	0.0299977	-0.0921866	0.0633377	-0.133059	0.104888	-0.158123	0.254883	0.00330087	0.187413	0.016655	0.146731	0.0616337	0.0884183	0.0703691	0.0548575	0.118076	0.0226048	0.128533	0.00783237	0.162762	-0.0276969	0.162944	-0.0544013	0.181761	-0.123784	0.152401	-0.0916025	0.0393752
[truncated: 13 more columns]
